# Supplementary material for: Identification of competitive endogenous RNAs network in breast cancer
Source: Cancer Med. 2019 Apr 1;8(5):2392–403. doi: 10.1002/cam4.2099 (PMC6536941; doi:10.1002/cam4.2099)
Supplement: Supplementary file 6 [file CAM4-8-2392-s006.xls]

logFC	logCPM	PValue	FDR
CKM|ENSG00000104879|protein_coding	-8.33431078981558	5.32736248553974	0	0
ACTA1|ENSG00000143632|protein_coding	-7.00513035518989	6.40563441078443	0	0
MYLPF|ENSG00000180209|protein_coding	-6.96876958639052	2.48643002067344	0	0
PYGM|ENSG00000068976|protein_coding	-6.94850812303865	3.96046503586915	0	0
SLN|ENSG00000170290|protein_coding	-6.47733314937546	1.83577073599577	0	0
TNNC2|ENSG00000101470|protein_coding	-6.36259706795869	3.03875472640419	0	0
ACTN3|ENSG00000248746|protein_coding	-6.34792211289848	0.979270698661332	0	0
KLHL41|ENSG00000239474|protein_coding	-6.30848848572729	3.16770805059373	0	0
ATP2A1|ENSG00000196296|protein_coding	-6.15813758097888	3.91839145341148	0	0
TNNC1|ENSG00000114854|protein_coding	-6.15193403025049	2.9512483758282	0	0
MYL3|ENSG00000160808|protein_coding	-6.07810461308788	1.67205323329609	0	0
NEB|ENSG00000183091|protein_coding	-6.06562237622312	5.14457516911494	0	0
APOBEC2|ENSG00000124701|protein_coding	-6.02262931235467	0.370718465238663	0	0
GLYAT|ENSG00000149124|protein_coding	-5.8809958452083	1.51838958418541	0	0
MYOT|ENSG00000120729|protein_coding	-5.86990933883677	2.14270275625638	0	0
LDB3|ENSG00000122367|protein_coding	-5.52926495166169	3.30316154406639	0	0
TNNI1|ENSG00000159173|protein_coding	-5.44497037836656	3.58350472243907	0	0
UNC45B|ENSG00000141161|protein_coding	-5.36131228732122	-0.144328692028845	0	0
ACVR1C|ENSG00000123612|protein_coding	-5.1912265081619	3.30518826825913	0	0
KCNIP2|ENSG00000120049|protein_coding	-5.1094895770666	4.07979104958682	0	0
HSD17B13|ENSG00000170509|protein_coding	-5.04460630001308	0.256381133355412	0	0
LVRN|ENSG00000172901|protein_coding	-5.04089714420794	1.39146811865852	0	0
HSPB7|ENSG00000173641|protein_coding	-5.03768217623368	4.05780769426507	0	0
FHL1|ENSG00000022267|protein_coding	-4.99279029250727	7.28514031469455	0	0
TTN|ENSG00000155657|protein_coding	-4.94421515205475	5.86909283431508	0	0
LYVE1|ENSG00000133800|protein_coding	-4.93825139806551	3.73267299330809	0	0
HBB|ENSG00000244734|protein_coding	-4.91234827682492	4.96096704291568	0	0
VEGFD|ENSG00000165197|protein_coding	-4.90269758988118	2.08444033689893	0	0
MYOM1|ENSG00000101605|protein_coding	-4.6956828934041	3.30601284623488	0	0
LPL|ENSG00000175445|protein_coding	-4.68809316754438	7.1515540088541	0	0
KLB|ENSG00000134962|protein_coding	-4.64964095506635	2.64162425254764	0	0
SLC2A4|ENSG00000181856|protein_coding	-4.63322899365773	2.4115841495033	0	0
HSPB6|ENSG00000004776|protein_coding	-4.53164114198136	5.02645537917441	0	0
LIPE|ENSG00000079435|protein_coding	-4.51060051145714	5.95592397118616	0	0
ENO3|ENSG00000108515|protein_coding	-4.43729509825966	3.94910796206096	0	0
GPAM|ENSG00000119927|protein_coding	-4.42061106120177	6.39326270023477	0	0
SRL|ENSG00000185739|protein_coding	-4.36899587008069	1.43456250760723	0	0
RDH5|ENSG00000135437|protein_coding	-4.22352532553877	1.37096491173738	0	0
GYG2|ENSG00000056998|protein_coding	-4.11250220854753	5.29687219154214	0	0
BTNL9|ENSG00000165810|protein_coding	-3.97997934036624	4.12310710638137	0	0
ITIH5|ENSG00000123243|protein_coding	-3.95987383999371	5.67617442153538	0	0
AOC3|ENSG00000131471|protein_coding	-3.94953758395135	6.37342528327589	0	0
CLEC3B|ENSG00000163815|protein_coding	-3.88384938279089	3.92106971933935	0	0
CRHBP|ENSG00000145708|protein_coding	-3.86818092513157	0.168165985130466	0	0
KLHL31|ENSG00000124743|protein_coding	-3.81444001502815	2.29501674427206	0	0
ACSM5|ENSG00000183549|protein_coding	-3.713584928621	1.91271073885507	0	0
ACACB|ENSG00000076555|protein_coding	-3.62895236921711	6.01477292240456	0	0
SORBS1|ENSG00000095637|protein_coding	-3.62438180747998	6.82926684085183	0	0
SYPL2|ENSG00000143028|protein_coding	-3.62198044337293	0.882416879390006	0	0
NPR1|ENSG00000169418|protein_coding	-3.57678420545819	4.34725529901294	0	0
CAV1|ENSG00000105974|protein_coding	-3.3649629288188	7.21982068590635	0	0
TNS1|ENSG00000079308|protein_coding	-3.06590178099871	8.03511451828072	0	0
GSN|ENSG00000148180|protein_coding	-2.49859583672154	9.33910091051934	0	0
SIK2|ENSG00000170145|protein_coding	-2.41809098311338	6.04276911937866	0	0
ITGA7|ENSG00000135424|protein_coding	-3.6180579377251	4.93414256730993	9.88131291682493e-324	3.26083326255223e-321
NIPSNAP3B|ENSG00000165028|protein_coding	-2.87154704483145	1.59879322493984	1.18575755001899e-322	3.84432479029074e-320
LRRC2|ENSG00000163827|protein_coding	-3.87283556588415	0.721359533246627	1.38338380835549e-322	4.40607742961224e-320
EBF1|ENSG00000164330|protein_coding	-3.04760527704423	4.32502146907599	6.27499387603965e-316	1.96418127275681e-313
CA3|ENSG00000164879|protein_coding	-5.87278309226896	4.53004835970162	7.4309002761763e-316	2.2865761782173e-313
PDE2A|ENSG00000186642|protein_coding	-3.10833541219391	3.8874511438542	5.83873499770625e-315	1.7667038980543e-312
PPARG|ENSG00000132170|protein_coding	-3.39162274946131	4.15789332983695	2.89589614454569e-314	8.61885155807201e-312
PPP1R27|ENSG00000182676|protein_coding	-5.81320484361863	-0.533457428005412	2.65107287736287e-310	7.76294001427788e-308
PAMR1|ENSG00000149090|protein_coding	-3.51875519054498	3.67715570593355	4.33312181815335e-306	1.24869566045356e-303
CAV2|ENSG00000105971|protein_coding	-2.88871999047944	5.5768501905436	1.75504389655523e-304	4.97856592843127e-302
ABCD2|ENSG00000173208|protein_coding	-4.07726815752982	1.91168153776224	1.4478612146047e-302	4.04398774633052e-300
SLC16A7|ENSG00000118596|protein_coding	-3.36316654032998	3.73094896217342	1.61985406219854e-302	4.45582583321432e-300
SYNE3|ENSG00000176438|protein_coding	-2.97213758897907	4.54931193821053	6.58135343998552e-302	1.78335032392444e-299
MYH2|ENSG00000125414|protein_coding	-8.55396401228338	5.80094157818939	8.67175670942131e-301	2.31523151558153e-298
MMD|ENSG00000108960|protein_coding	-2.81364857050212	4.93884916123141	4.25915985811298e-300	1.12065285831944e-297
TNXB|ENSG00000168477|protein_coding	-4.03551327938681	5.42148674750115	5.12589441221029e-299	1.32943732933826e-296
CFL2|ENSG00000165410|protein_coding	-2.22279579337911	4.5234281701634	7.30319779091467e-295	1.8674585337191e-292
NAALAD2|ENSG00000077616|protein_coding	-2.89502284421559	0.975188284965034	4.89814585316771e-293	1.23508108283694e-290
CKMT2|ENSG00000131730|protein_coding	-3.58153339524684	1.83640994164078	9.64047111089028e-285	2.3975719591536e-282
ASPA|ENSG00000108381|protein_coding	-3.56049096187954	1.42041652530049	2.52662746171225e-283	6.19877318478187e-281
CAVIN2|ENSG00000168497|protein_coding	-3.93747470001535	4.52132084583745	1.83831558864514e-282	4.44994926824701e-280
ARHGAP20|ENSG00000137727|protein_coding	-3.07215332014856	2.17288705092905	2.9329621248976e-280	7.00630623388367e-278
ALDH1L1|ENSG00000144908|protein_coding	-4.70859325588003	3.21155938000686	6.64153057264211e-277	1.56593490319893e-274
PALMD|ENSG00000099260|protein_coding	-2.86251833104409	5.40143436178407	1.48873849151726e-276	3.46513427096101e-274
PLIN1|ENSG00000166819|protein_coding	-5.28410864232852	7.10393679772574	4.11695547187726e-276	9.46118058125718e-274
GPX3|ENSG00000211445|protein_coding	-3.67172705234119	7.26075093096522	4.90435027892045e-276	1.11298099142251e-273
FAM13A|ENSG00000138640|protein_coding	-2.42982166264519	4.81940494355638	8.89987704502691e-275	1.97045448478614e-272
GPD1|ENSG00000167588|protein_coding	-5.25739470218563	6.42845927861692	4.54396192150479e-274	9.93923237167704e-272
AC009779.3|ENSG00000258311|protein_coding	-2.29383482586641	0.410874938593319	1.65587565423419e-273	3.57885982174069e-271
MYOZ1|ENSG00000177791|protein_coding	-4.81092203343681	2.6921897318576	4.28498890313002e-273	9.15223218074417e-271
AQP7|ENSG00000165269|protein_coding	-5.1128004240078	4.04382103712693	8.76025223264718e-273	1.84932999167104e-270
IGFBP6|ENSG00000167779|protein_coding	-3.22024184299007	4.21227590110749	8.54229172076469e-272	1.78258972632739e-269
FZD4|ENSG00000174804|protein_coding	-2.6501437825738	6.16612841477714	5.30417598745063e-271	1.09428767104734e-268
FBP2|ENSG00000130957|protein_coding	-5.14248516262831	-0.318328744803818	1.46773241124358e-270	2.99400920518283e-268
ABRA|ENSG00000174429|protein_coding	-6.73684065188276	-0.587600887550171	8.07091756246833e-270	1.62808342607347e-267
LMOD3|ENSG00000163380|protein_coding	-5.15220255936302	0.95872283022403	2.23845688222157e-268	4.46584447216842e-266
PDE3B|ENSG00000152270|protein_coding	-3.7499743356547	3.97299008146741	5.90917017570377e-268	1.16609765804241e-265
PLIN4|ENSG00000167676|protein_coding	-5.12765097256608	7.94706854294195	7.88125830718947e-266	1.53854026416156e-263
ADAMTS5|ENSG00000154736|protein_coding	-3.05596263754081	4.6190825981811	9.49900779445048e-266	1.83462219689626e-263
GPR146|ENSG00000164849|protein_coding	-2.74461554516258	0.907586662368478	1.00840633823096e-265	1.92711758637716e-263
SLC19A3|ENSG00000135917|protein_coding	-4.99085929586041	4.21359741841323	2.24332849799222e-265	4.19872462691224e-263
ASB11|ENSG00000165192|protein_coding	-6.24618842112715	-1.81948709255694	3.01303364303622e-265	5.58179854993088e-263
KIAA0408|ENSG00000189367|protein_coding	-4.42367212367722	-2.14938082703807	1.03596851795249e-262	1.89979883266945e-260
MTURN|ENSG00000180354|protein_coding	-2.50559294694933	5.9534937378069	9.89266289150962e-259	1.79601294795357e-256
TNNI2|ENSG00000130598|protein_coding	-4.94704824802937	2.87646480145511	1.07208935231249e-257	1.92710714764686e-255
KLHL33|ENSG00000185271|protein_coding	-3.96369138259198	-2.0745835588025	2.37677949675456e-257	4.23043448662539e-255
SVEP1|ENSG00000165124|protein_coding	-3.26464689339581	5.53804240460335	3.15122041206127e-257	5.55440840591964e-255
TMEM37|ENSG00000171227|protein_coding	-2.96302030951789	4.08699688962885	3.33744791231711e-253	5.82609296616511e-251
MYBPC2|ENSG00000086967|protein_coding	-5.71132373734768	2.07397828955886	3.85531466165354e-253	6.66602263641143e-251
CCDC69|ENSG00000198624|protein_coding	-2.90429839600204	5.19944045329458	1.49631388803364e-252	2.56279043747648e-250
LEP|ENSG00000174697|protein_coding	-6.12079662814811	5.28972351987791	1.97629878288096e-252	3.35324340216859e-250
GPBAR1|ENSG00000179921|protein_coding	-2.92568148582163	0.173779077746872	1.1097498634741e-251	1.86551007142336e-249
SCARA5|ENSG00000168079|protein_coding	-5.06301697206573	3.83056339674887	9.70663588386561e-251	1.61673371074844e-248
CHRDL1|ENSG00000101938|protein_coding	-4.42026373571288	5.60579932446582	3.15165778690479e-249	5.20166792011422e-247
ABCA9|ENSG00000154258|protein_coding	-3.6039161515168	3.40486339630735	6.21909346002985e-248	1.0081039443468e-245
FXYD1|ENSG00000266964|protein_coding	-3.56941714524999	0.305198072761258	1.80068037278349e-245	2.89304001485702e-243
PPP1R12B|ENSG00000077157|protein_coding	-2.08033895947082	6.04058094706402	9.0688929187016e-245	1.44426097314936e-242
NRAP|ENSG00000197893|protein_coding	-7.2782302754022	3.40943580180418	2.44330436743306e-243	3.85723398180411e-241
MYLK2|ENSG00000101306|protein_coding	-4.34950234526033	0.46934709760264	2.81064620131842e-243	4.39890360214965e-241
AL845331.2|ENSG00000259916|protein_coding	-5.17752168370164	-1.40000408410894	5.22482123329019e-243	8.10740422994731e-241
FRMD1|ENSG00000153303|protein_coding	-4.31666044328521	-0.254803181359125	1.16421799504244e-242	1.79121844915216e-240
LEPR|ENSG00000116678|protein_coding	-2.95513797824743	4.29769480604289	2.62239576107287e-242	4.00080630607377e-240
MYZAP|ENSG00000263155|protein_coding	-3.20468618540064	2.33317676528516	2.87357764168502e-242	4.34748350706596e-240
MYOZ2|ENSG00000172399|protein_coding	-4.78093338429097	-0.496549942446914	4.41822618787905e-242	6.62916499511934e-240
TRDN|ENSG00000186439|protein_coding	-6.21982430516967	2.28893530706433	1.94420467677975e-241	2.89319966450297e-239
OXTR|ENSG00000180914|protein_coding	-4.0885373199764	5.14869616379733	2.56031141012894e-241	3.77906127243015e-239
HBA2|ENSG00000188536|protein_coding	-4.43615698672213	2.4155583493046	8.82248043571088e-240	1.29171074443815e-237
CD300LG|ENSG00000161649|protein_coding	-4.99279363890473	3.41858955907424	4.25157662267954e-239	6.17498988677976e-237
PFKFB1|ENSG00000158571|protein_coding	-3.55026027655775	1.61708925206317	5.27061635977636e-239	7.59428888982062e-237
CASQ1|ENSG00000143318|protein_coding	-4.72609627176466	2.69274319897241	3.70445203147741e-238	5.25424426808378e-236
HCAR2|ENSG00000182782|protein_coding	-3.40006382867395	1.75743282065864	7.75050647753558e-238	1.0907786441834e-235
HEPACAM|ENSG00000165478|protein_coding	-5.21662262650057	0.192277273997656	9.08867326142947e-238	1.26926817739425e-235
DMGDH|ENSG00000132837|protein_coding	-2.7429166419857	1.13265392501607	1.05153103067777e-236	1.45729357724847e-234
RBP4|ENSG00000138207|protein_coding	-4.83842059661544	4.95362400440907	3.34193084073559e-236	4.59642078890565e-234
EPB42|ENSG00000166947|protein_coding	-3.55191451504284	-0.928769279084863	7.4092028836008e-235	1.01138404775769e-232
SPX|ENSG00000134548|protein_coding	-5.20016180044662	2.34135208836708	1.06347942829207e-232	1.44085589706288e-230
ADRA1A|ENSG00000120907|protein_coding	-4.41567436114085	-0.22045414345604	2.08901799279478e-232	2.80934234512513e-230
CD36|ENSG00000135218|protein_coding	-4.17599088100691	7.83627885294435	4.97914032793546e-232	6.64678622453444e-230
MOCS1|ENSG00000124615|protein_coding	-2.14994049542392	4.34017644966077	2.15206486492042e-230	2.85187865858615e-228
MAP1LC3C|ENSG00000197769|protein_coding	-3.71517818303446	0.154431715111126	2.76993835916976e-230	3.64407470367587e-228
TIMP4|ENSG00000157150|protein_coding	-4.49856626139517	3.79420782812532	6.86549931466283e-229	8.96713237825206e-227
DDR2|ENSG00000162733|protein_coding	-2.63287304422068	6.2713763083315	8.21015646825029e-229	1.06468136200774e-226
ANGPT4|ENSG00000101280|protein_coding	-3.38023778136362	-0.31073189676224	5.75786721811384e-228	7.41376449254303e-226
PCOLCE2|ENSG00000163710|protein_coding	-4.56532404864669	4.14056776103437	7.65874292930031e-228	9.79186463953853e-226
CD34|ENSG00000174059|protein_coding	-2.10680626033789	6.49761430917082	4.88895944480876e-227	6.20692718325195e-225
NMUR1|ENSG00000171596|protein_coding	-3.43525419677743	0.340166865032013	5.35083229461158e-226	6.74613613254676e-224
C1QTNF9|ENSG00000240654|protein_coding	-3.65550231720839	-1.38043021757701	9.8417534051862e-226	1.23225540049073e-223
ADH1A|ENSG00000187758|protein_coding	-4.74715047681696	-1.50933798058388	1.37232717788017e-225	1.70647944619278e-223
G0S2|ENSG00000123689|protein_coding	-4.02933370784029	5.05044372102635	2.7402972691512e-224	3.38436033479184e-222
TCAP|ENSG00000173991|protein_coding	-4.72777416931835	3.02570466334725	1.00327744002675e-223	1.23070958943823e-221
ACTN2|ENSG00000077522|protein_coding	-5.96490308983081	4.21063618806448	3.67622943740455e-223	4.47932519705232e-221
ANKRD53|ENSG00000144031|protein_coding	-2.67923081765902	0.246642199025406	7.96127612968293e-223	9.63579787562624e-221
COX6A2|ENSG00000156885|protein_coding	-6.26925465421173	0.344372286638339	1.09923723188143e-222	1.32163257912632e-220
LRRN4CL|ENSG00000177363|protein_coding	-3.32743591382997	2.06978927371912	1.56002701094509e-221	1.86330857787554e-219
DHRS7C|ENSG00000184544|protein_coding	-7.44027761319199	-2.41227254778337	3.97642479448194e-221	4.71843085907317e-219
NKAPL|ENSG00000189134|protein_coding	-2.6911790782492	-0.8367600314712	1.11061940276778e-220	1.30930488683436e-218
CDO1|ENSG00000129596|protein_coding	-3.61237816260599	3.17990361633371	5.03209909686362e-220	5.89404897442316e-218
DPT|ENSG00000143196|protein_coding	-3.45370323372461	6.20857745554093	6.52041910838894e-220	7.58834672517956e-218
CCDC3|ENSG00000151468|protein_coding	-2.80456737735779	4.95258279292791	7.65614673637723e-220	8.85333401267062e-218
SCN4A|ENSG00000007314|protein_coding	-3.57448356973215	2.12238113495089	1.26933227979458e-219	1.45852705947282e-217
MARC1|ENSG00000186205|protein_coding	-2.70791962873765	4.78764113354439	9.32751127050456e-219	1.06503752903151e-216
SLC7A10|ENSG00000130876|protein_coding	-4.69272793491129	1.62551888301844	2.59945231499326e-216	2.93124576265234e-214
PDK4|ENSG00000004799|protein_coding	-3.57891353577033	6.68128602381455	1.03673966137243e-215	1.15472445105622e-213
PLXNA4|ENSG00000221866|protein_coding	-3.26556391716181	4.23296471644155	2.12571870338302e-215	2.35319652804382e-213
ABCA8|ENSG00000141338|protein_coding	-3.85585418663015	4.16873023473169	2.18944392056076e-215	2.40905178047156e-213
LDB2|ENSG00000169744|protein_coding	-2.13234141254508	4.30228745423425	1.20330727760666e-213	1.31602672439451e-211
ALPK3|ENSG00000136383|protein_coding	-2.52983970124511	3.69448392662811	4.87994860643022e-213	5.30511778142159e-211
TNNT3|ENSG00000130595|protein_coding	-5.21908994103677	3.42512487825661	8.27421294305499e-213	8.94156761792639e-211
KLF15|ENSG00000163884|protein_coding	-3.35524094953015	2.03124939479751	4.20577417482101e-211	4.51809645821748e-209
SLC17A7|ENSG00000104888|protein_coding	-2.9702951767304	0.477786372719381	1.13738383843276e-210	1.21465903451451e-208
GHR|ENSG00000112964|protein_coding	-3.10984281080314	5.02656507493343	1.44355712122851e-210	1.53261868631015e-208
GPIHBP1|ENSG00000277494|protein_coding	-3.49272109005563	2.80838878150667	2.34381720866161e-210	2.47395357111927e-208
ACSL1|ENSG00000151726|protein_coding	-2.76772553391085	7.48809033622763	3.41840852664296e-209	3.58735299428918e-207
AMPD1|ENSG00000116748|protein_coding	-4.50096692183481	0.772841094983797	4.04537225750609e-209	4.22090421465649e-207
BHMT2|ENSG00000132840|protein_coding	-3.1172210450919	2.6755288317076	1.85307953885214e-208	1.92243765873489e-206
GALNT15|ENSG00000131386|protein_coding	-3.19528015569734	4.30402387888267	6.19181462687706e-208	6.38706787221324e-206
FABP4|ENSG00000170323|protein_coding	-4.88161018051376	7.71589809155064	7.6578933395402e-208	7.85474878979392e-206
CIDEC|ENSG00000187288|protein_coding	-5.26587338468833	5.2054350827048	1.63141890287365e-207	1.66395562818377e-205
MCAM|ENSG00000076706|protein_coding	-2.14258577100357	7.23568556668595	2.38873931348395e-207	2.42276884001682e-205
MYOM3|ENSG00000142661|protein_coding	-3.13763233701663	1.51709686212718	1.75396150074324e-206	1.76906505811075e-204
SEMA3G|ENSG00000010319|protein_coding	-2.80631744288334	5.28475894736509	3.45114534231318e-206	3.46163224804949e-204
CA4|ENSG00000167434|protein_coding	-5.26494014275138	1.48386723981363	5.71794749051224e-206	5.70380970825547e-204
LMOD1|ENSG00000163431|protein_coding	-2.64965166618354	5.20465072305908	7.11604958296521e-203	7.05966558353734e-201
DEFB132|ENSG00000186458|protein_coding	-4.88441105859029	1.07834752763706	2.58484117357456e-202	2.55042345142642e-200
EBF3|ENSG00000108001|protein_coding	-2.71432841629374	2.7330607672682	3.85595238508512e-202	3.78404408384975e-200
GYS2|ENSG00000111713|protein_coding	-4.79250275257566	-1.16800110036694	7.22559191392414e-202	7.05272156974692e-200
ABCA10|ENSG00000154263|protein_coding	-3.35228866291098	2.01313121655223	5.00487998259335e-201	4.85901583336803e-199
GNG11|ENSG00000127920|protein_coding	-2.16125594385017	5.04698274719665	1.12810632608673e-198	1.08940267819705e-196
TMEM132C|ENSG00000181234|protein_coding	-4.68188738745587	2.87473861787506	1.34124113316993e-198	1.28837210437566e-196
MYL2|ENSG00000111245|protein_coding	-8.00712797461224	4.15913021464056	1.5731982216108e-197	1.50323230070232e-195
ATOH8|ENSG00000168874|protein_coding	-3.26880502847045	2.26660273169655	2.72465759948733e-195	2.58985124181636e-193
KCNA7|ENSG00000104848|protein_coding	-4.60828140792847	-2.03545736106431	5.42426508064632e-195	5.12903815307989e-193
LGALS12|ENSG00000133317|protein_coding	-4.48337288933777	3.07192577621702	7.5997465572408e-194	7.14888076407807e-192
CAPN3|ENSG00000092529|protein_coding	-2.98631721021963	0.313363152590046	7.61859069182576e-193	7.12966567062354e-191
TMEM220|ENSG00000187824|protein_coding	-2.22995420263968	2.1863277223798	2.79005119325283e-192	2.59760920069257e-190
ATP1A2|ENSG00000018625|protein_coding	-4.45008399672477	3.912596189101	6.46101251232875e-192	5.98467766129227e-190
LRRC39|ENSG00000122477|protein_coding	-2.61496942020104	0.548354304452412	1.78758833632798e-191	1.64739422568703e-189
MYMX|ENSG00000262179|protein_coding	-3.40292320625161	-0.262928256739388	2.26868667569152e-190	2.0802023533929e-188
ADRB2|ENSG00000169252|protein_coding	-2.80093573528185	2.11841926046036	8.17288695978133e-190	7.45621923391106e-188
TGFBR2|ENSG00000163513|protein_coding	-2.19772226265552	7.17255940378113	1.80421850717155e-189	1.63777934988498e-187
GNAI1|ENSG00000127955|protein_coding	-2.45999085759037	4.30266978586512	1.18067574587174e-188	1.06642627693042e-186
CAV3|ENSG00000182533|protein_coding	-4.94851928757369	-1.73916464770698	4.50333207320424e-188	4.04742543510015e-186
ADH1B|ENSG00000196616|protein_coding	-5.10121533992131	7.37167064312302	1.36434467181914e-187	1.22018115846682e-185
CNN1|ENSG00000130176|protein_coding	-3.14924978402566	5.27484097594285	2.1033937981416e-186	1.8719173728069e-184
SPRY2|ENSG00000136158|protein_coding	-2.42439462089371	4.15671941797235	4.52212417817455e-186	4.00483729047605e-184
DGAT2|ENSG00000062282|protein_coding	-3.30772592863089	6.06421250836516	2.73511258855588e-185	2.41048393423456e-183
AKAP12|ENSG00000131016|protein_coding	-2.67785111286602	5.73922537614257	2.93586526810511e-185	2.57490985229218e-183
CXorf36|ENSG00000147113|protein_coding	-2.03978762539628	4.72239743068365	3.51211318187098e-185	3.0655007123494e-183
DST|ENSG00000151914|protein_coding	-2.3808344455829	8.14384268298467	2.43456769995301e-184	2.11481227716013e-182
NNAT|ENSG00000053438|protein_coding	-3.55495548133669	1.93044121673961	3.49130463397914e-184	3.00401116729342e-182
CPED1|ENSG00000106034|protein_coding	-2.862778556749	4.28024229380375	4.85736837773486e-184	4.15969447631021e-182
FLNC|ENSG00000128591|protein_coding	-3.08168065252944	4.6019410833881	5.77011750882163e-184	4.91814475927966e-182
CLMP|ENSG00000166250|protein_coding	-2.38987810225007	5.50674036492341	3.43358466926307e-183	2.89938277537074e-181
ECM2|ENSG00000106823|protein_coding	-2.5862346972261	5.09693759317788	1.03938761848432e-182	8.73614917295502e-181
PLAC9|ENSG00000189129|protein_coding	-3.07532134759006	3.10645280936574	1.28008684476749e-182	1.07096666667068e-180
HHATL|ENSG00000010282|protein_coding	-5.1485016493352	-0.629077388462176	3.6403261111359e-182	3.03165690585652e-180
CASQ2|ENSG00000118729|protein_coding	-3.39509176610569	1.79910819656791	2.20677402507156e-181	1.8294055901906e-179
CES1|ENSG00000198848|protein_coding	-3.7552265118193	4.70184914054533	3.13250543428598e-181	2.58502891633918e-179
SGK2|ENSG00000101049|protein_coding	-3.13764898920296	1.40442976168082	2.04193592787871e-179	1.67743650545873e-177
LMOD2|ENSG00000170807|protein_coding	-6.79451569353219	1.88711996403562	3.96209306353092e-179	3.2401711517299e-177
MME|ENSG00000196549|protein_coding	-3.26811844755469	5.82508927772202	4.51523881048341e-179	3.67597132754827e-177
LIFR|ENSG00000113594|protein_coding	-2.53842276693756	5.73998847276953	1.20207204615113e-178	9.74268660619366e-177
PDZD2|ENSG00000133401|protein_coding	-2.60432969890444	5.21080169110768	4.35343739387918e-178	3.51274026159451e-176
HFE2|ENSG00000168509|protein_coding	-6.32318586118286	-0.658415112972965	9.42305794992919e-178	7.56971756995418e-176
LHFPL6|ENSG00000183722|protein_coding	-2.03085288863472	5.56898352996232	1.56123842868493e-177	1.24864685783149e-175
DMD|ENSG00000198947|protein_coding	-2.98753828430728	4.83421054188725	1.72858028681797e-177	1.37641996084124e-175
KLF4|ENSG00000136826|protein_coding	-2.53557916831782	5.44875694362943	3.67346340858132e-177	2.91230254073335e-175
MLXIPL|ENSG00000009950|protein_coding	-3.48607900895038	2.54726128563178	1.84621413679048e-176	1.45099643521347e-174
ADIPOQ|ENSG00000181092|protein_coding	-5.18263809822557	6.94392243501696	2.12702797410541e-176	1.66449107197774e-174
TRIM63|ENSG00000158022|protein_coding	-4.1182083836379	-0.446297547319968	4.02239215620578e-176	3.13418581956721e-174
FAM180B|ENSG00000196666|protein_coding	-3.96601064240842	-0.751389251059843	1.32405924864528e-175	1.02727759227158e-173
ANGPTL5|ENSG00000187151|protein_coding	-4.00870555787212	-1.53654394697634	5.58587615491424e-175	4.29710091493509e-173
TXNIP|ENSG00000265972|protein_coding	-2.03543972818856	9.54641214697254	3.74525039579669e-174	2.85693365276004e-172
MAMDC2|ENSG00000165072|protein_coding	-3.02196737850494	3.32231983395777	2.17895734414766e-173	1.65518705368204e-171
MRAP|ENSG00000170262|protein_coding	-4.45586542828674	0.390943408125369	3.8844748337355e-173	2.93844335860283e-171
CACNA1S|ENSG00000081248|protein_coding	-6.78427040241499	0.930491137136427	9.65896081017995e-173	7.2762835480837e-171
PLSCR4|ENSG00000114698|protein_coding	-2.09483339498755	4.75499874574338	1.16400424699474e-172	8.73243681991298e-171
DOCK11|ENSG00000147251|protein_coding	-2.2992212987646	4.77129243607887	7.407143969543e-171	5.48884484763482e-169
STARD9|ENSG00000159433|protein_coding	-2.13639157932149	3.56445325953336	1.01919108547026e-170	7.52171307183441e-169
ENPP2|ENSG00000136960|protein_coding	-2.7108523619218	5.63104820628989	2.33207954099052e-169	1.70035759303947e-167
IDI2|ENSG00000148377|protein_coding	-5.2293441130505	-2.95776706379561	5.87247007905129e-169	4.26458777140704e-167
PKHD1L1|ENSG00000205038|protein_coding	-3.67217525890176	0.284380186126696	1.61363799604673e-168	1.16252372294557e-166
C14orf180|ENSG00000184601|protein_coding	-5.10064975762509	1.6728466696172	2.90979824326886e-168	2.08803901606902e-166
SRPX|ENSG00000101955|protein_coding	-2.50227079016109	4.5833773330683	4.27105849164392e-168	3.05279791007068e-166
CORO2B|ENSG00000103647|protein_coding	-2.32832892251984	2.34044899314915	1.13470567778382e-167	8.07865944320208e-166
FITM1|ENSG00000139914|protein_coding	-2.98583431074869	-0.673703283955929	6.47021156785184e-167	4.57068836631712e-165
DTX1|ENSG00000135144|protein_coding	-2.42641736769677	3.04073530510046	6.81809475644151e-166	4.79777171717812e-164
CIDEA|ENSG00000176194|protein_coding	-4.92525389214726	3.38316605119172	6.88138840147441e-166	4.82361414782888e-164
ANGPTL8|ENSG00000130173|protein_coding	-3.86474794420165	-0.822692828811126	1.99949653513468e-165	1.39618690751424e-163
TUSC5|ENSG00000184811|protein_coding	-5.04069474666465	5.14635927762979	1.90754750647317e-164	1.32181393053513e-162
F10|ENSG00000126218|protein_coding	-2.52722936084144	1.61870960395826	2.06557882382073e-164	1.42587770138651e-162
ANXA1|ENSG00000135046|protein_coding	-2.33115385001609	7.70715418856818	2.89739064463367e-164	1.9925048164138e-162
LGI4|ENSG00000153902|protein_coding	-2.36126883197535	2.00952650965266	5.25113014289318e-164	3.59751953751795e-162
SLIT3|ENSG00000184347|protein_coding	-2.39567006860256	6.20497041168805	6.38708406105503e-164	4.35930492964113e-162
SHE|ENSG00000169291|protein_coding	-2.11731976845028	3.49647070008888	8.64472651055971e-164	5.87809025465212e-162
PRRT4|ENSG00000224940|protein_coding	-3.58257604651077	0.838907913730584	3.50750654728669e-163	2.37607393156678e-161
FBXO40|ENSG00000163833|protein_coding	-5.94269210532702	-0.497802489367773	3.82612161756537e-163	2.5822765043457e-161
COL10A1|ENSG00000123500|protein_coding	7.11802813685171	7.2245249131444	3.67932409547032e-162	2.4740047760468e-160
MMP11|ENSG00000099953|protein_coding	6.24893295481406	8.21961156884231	4.62232548252426e-162	3.09661694225933e-160
XIRP1|ENSG00000168334|protein_coding	-4.43396809367145	2.78057531089016	5.00782274692742e-162	3.34253757244365e-160
TYRO3|ENSG00000092445|protein_coding	-2.11984198624797	3.9891334445993	9.36699608932642e-162	6.229223956107e-160
VWF|ENSG00000110799|protein_coding	-2.06116350042415	7.87602290258293	1.51586223378945e-160	1.00074468561627e-158
PPP1R1A|ENSG00000135447|protein_coding	-3.84232206791851	4.7437805203385	3.09420376272391e-160	2.03533584464683e-158
MYH11|ENSG00000133392|protein_coding	-3.20804141383523	7.02081002358172	8.14664388190242e-160	5.30115841132396e-158
DWORF|ENSG00000240045|protein_coding	-7.66215698783047	-0.360386743602687	9.18292993261458e-160	5.95414617595063e-158
SCN4B|ENSG00000177098|protein_coding	-2.54098707315472	3.67666799389319	1.13349804448364e-159	7.32336547957311e-158
GNG2|ENSG00000186469|protein_coding	-2.03357497315823	4.52297218219163	2.92175083479976e-159	1.88100661013438e-157
CPA1|ENSG00000091704|protein_coding	-4.13846381927299	-1.44210688127407	6.57841444780845e-159	4.22018071731316e-157
ANGPTL1|ENSG00000116194|protein_coding	-3.0591482554076	2.56560192717823	9.26807803915332e-159	5.92471678876157e-157
PCK1|ENSG00000124253|protein_coding	-4.89096485250032	3.48235415882183	4.43332057851199e-158	2.82410298606615e-156
NEK2|ENSG00000117650|protein_coding	4.25720470290874	4.68938698967822	7.17910554584293e-158	4.55722591555169e-156
CDH20|ENSG00000101542|protein_coding	-3.27243573647394	-1.05729838864408	9.72832911155718e-158	6.15393083694497e-156
GIPC2|ENSG00000137960|protein_coding	-2.64117153465821	1.46556155296145	1.4786876018024e-157	9.32137965650092e-156
SMTNL1|ENSG00000214872|protein_coding	-3.35172997511104	0.23349073733277	1.951609440657e-156	1.22177480672855e-154
TBX15|ENSG00000092607|protein_coding	-2.27108201847625	3.22672643554653	2.07465191555503e-156	1.29434039611346e-154
YIPF7|ENSG00000177752|protein_coding	-3.74315435232149	-3.05885451014674	8.95484673817536e-156	5.5486430898148e-154
JAM2|ENSG00000154721|protein_coding	-2.05418073075865	4.44838533843403	2.31941092854805e-155	1.43227569414251e-153
CABP1|ENSG00000157782|protein_coding	-2.23334134932574	-0.371777732631739	4.37263597927921e-155	2.69102393911234e-153
GOLGA8M|ENSG00000188626|protein_coding	-2.80467684925043	-2.61470920217363	1.68772923706539e-154	1.03515960469331e-152
ABCA6|ENSG00000154262|protein_coding	-2.645248993876	3.29800557107192	1.71669021081145e-154	1.04937746724855e-152
TMEM246|ENSG00000165152|protein_coding	-2.23416227268669	1.78212607464516	2.94472635088667e-154	1.78801026422567e-152
TRHDE|ENSG00000072657|protein_coding	-3.99394943746125	0.18261622700046	5.48127868566414e-154	3.31708715127442e-152
GPLD1|ENSG00000112293|protein_coding	-2.64303137778005	1.01228949575221	5.85265749216656e-154	3.53006633788319e-152
NAT8L|ENSG00000185818|protein_coding	-3.18321378386736	4.17529335191069	3.13861970534747e-153	1.88058220298955e-151
SLC35G2|ENSG00000168917|protein_coding	-2.00141862873884	2.03219741251982	2.12848351288884e-152	1.27113875580582e-150
MUSTN1|ENSG00000272573|protein_coding	-3.52458313663462	-2.9078089940718	7.51640448461561e-152	4.47410896453103e-150
ABCC9|ENSG00000069431|protein_coding	-2.32670860160642	4.06220158352457	8.33377953538495e-152	4.94443684525862e-150
ANKRD2|ENSG00000165887|protein_coding	-3.52861207541739	-0.638605417548798	4.03760704296905e-151	2.37225747136256e-149
COL6A6|ENSG00000206384|protein_coding	-3.21990538755641	2.37387412992929	6.23669165342469e-150	3.64074395395258e-148
KLHL29|ENSG00000119771|protein_coding	-2.47728579726368	2.81905710860415	7.52833923823544e-150	4.3806730407104e-148
ALDH1A1|ENSG00000165092|protein_coding	-2.527951460351	5.14286009232579	7.91054669091678e-149	4.5304724029525e-147
PRKAR2B|ENSG00000005249|protein_coding	-2.44768232529938	6.33784646399966	2.85177343249055e-148	1.62811153040459e-146
ATP1B4|ENSG00000101892|protein_coding	-5.82757801046484	-2.28569167229929	4.20472891730875e-148	2.393004811716e-146
ALDH2|ENSG00000111275|protein_coding	-2.25690499783706	7.00854818733485	4.52594266930425e-148	2.56776528628808e-146
PDLIM3|ENSG00000154553|protein_coding	-2.43289340102053	5.6675770612235	8.70569752149719e-148	4.92373640195581e-146
RBMS3|ENSG00000144642|protein_coding	-2.16345112633171	4.35043622200522	8.87786699426826e-148	5.00551786586771e-146
MMRN1|ENSG00000138722|protein_coding	-3.35259806415772	3.53482035624993	1.14502618808437e-147	6.43589797048659e-146
CEBPA|ENSG00000245848|protein_coding	-2.180432293719	4.49217314445998	1.20037550357963e-147	6.72617816897786e-146
KLHL40|ENSG00000157119|protein_coding	-7.11901271121239	-1.06966001042902	2.24360959410886e-147	1.25331483633989e-145
CCL14|ENSG00000276409|protein_coding	-3.30245330281893	1.74172130481494	4.44906083100646e-147	2.47769016524302e-145
DES|ENSG00000175084|protein_coding	-4.84363963859835	4.89649687739204	2.86429320326393e-146	1.59025208272956e-144
MB|ENSG00000198125|protein_coding	-3.13040002947366	5.70073899641802	5.02754138308696e-146	2.78277481127878e-144
HIF3A|ENSG00000124440|protein_coding	-3.6973747520424	1.40536850557266	8.50211138452976e-146	4.6916666317975e-144
FAM196B|ENSG00000204767|protein_coding	-3.81176590437771	0.718998937680272	8.75004347905113e-146	4.81384967764161e-144
BMX|ENSG00000102010|protein_coding	-2.6968872923412	0.970886843082815	1.11119035854192e-145	6.09476161913251e-144
LILRB5|ENSG00000105609|protein_coding	-2.76758700021172	2.41501431173498	1.25085657856431e-145	6.84015095898647e-144
SMYD1|ENSG00000115593|protein_coding	-4.91759883138614	2.10238159781217	3.79398650161264e-145	2.06846321131464e-143
PEAR1|ENSG00000187800|protein_coding	-2.01589200493101	3.30220490978383	2.23003757702444e-144	1.20495036341901e-142
MYH7|ENSG00000092054|protein_coding	-7.8236196900509	5.60207591679218	3.03661173682182e-144	1.63589572943621e-142
TSLP|ENSG00000145777|protein_coding	-3.2316990294765	-0.147273154679727	3.3103973588638e-144	1.77811432101102e-142
CAVIN4|ENSG00000170681|protein_coding	-3.00340590992235	0.0975656745945151	7.13670520969003e-144	3.79961533964582e-142
FMO2|ENSG00000094963|protein_coding	-3.21524314154836	5.21342155091294	2.82949276170038e-143	1.493297706066e-141
MASP1|ENSG00000127241|protein_coding	-3.56700313906958	0.582170392064088	6.70962733809302e-143	3.52061515384621e-141
PID1|ENSG00000153823|protein_coding	-2.46090568637575	3.01852526506918	2.13878706167253e-142	1.11901092520648e-140
DENND2A|ENSG00000146966|protein_coding	-2.16385634243301	2.73082134771484	1.00043012971101e-141	5.18937400140098e-140
MAOA|ENSG00000189221|protein_coding	-3.26307323802909	5.61247913584533	1.00957125415713e-141	5.22187068923722e-140
TSPAN7|ENSG00000156298|protein_coding	-2.47934002201348	3.88664760102025	2.67191224238824e-141	1.37808428297041e-139
CXCL2|ENSG00000081041|protein_coding	-3.411918859076	2.3547638624981	2.78938943700408e-141	1.43459958155266e-139
MRAS|ENSG00000158186|protein_coding	-2.18689208142609	5.64222454087872	3.27785740241084e-141	1.68105935425901e-139
ANK2|ENSG00000145362|protein_coding	-2.3323007241141	4.3118471838006	3.6091158816844e-140	1.83026533050224e-138
SAMD5|ENSG00000203727|protein_coding	-2.98523819283107	3.14493663954558	7.77529438346499e-140	3.93204650506426e-138
FAM228A|ENSG00000186453|protein_coding	-2.63146720745419	-1.9014640533661	1.12161883137631e-139	5.65638607878803e-138
PREX2|ENSG00000046889|protein_coding	-2.30782035306964	3.70687103339966	6.70602939471815e-139	3.36320341605271e-137
FHL5|ENSG00000112214|protein_coding	-2.61768391684255	1.38222653420852	1.49426586886475e-138	7.47338756177399e-137
MLIP|ENSG00000146147|protein_coding	-3.61971946380739	-0.13722836007551	3.64634369583278e-138	1.81866400543528e-136
FREM1|ENSG00000164946|protein_coding	-2.92107234673068	2.64028345529954	4.52521947486655e-138	2.25083176893705e-136
CCDC178|ENSG00000166960|protein_coding	-2.98252386987786	-0.0497366426296089	3.318364544627e-137	1.64155063508728e-135
GNAL|ENSG00000141404|protein_coding	-2.0653569165614	2.9490836363213	3.74942198662097e-137	1.84974880888869e-135
STX11|ENSG00000135604|protein_coding	-2.13077016588328	2.28629479823856	7.13474732553939e-137	3.51033435488259e-135
PKMYT1|ENSG00000127564|protein_coding	3.99633390966616	4.27677229959571	9.65204566159451e-137	4.73602402665536e-135
HRC|ENSG00000130528|protein_coding	-2.73498810872836	1.09797624991221	6.47369232908088e-136	3.15093523416792e-134
SPTB|ENSG00000070182|protein_coding	-2.66216833102297	1.62200012274347	7.38531362990377e-136	3.58503660296532e-134
MAB21L1|ENSG00000180660|protein_coding	-2.69506624265333	1.01594805976582	1.95707392731305e-135	9.44964817828947e-134
SGCA|ENSG00000108823|protein_coding	-3.12264214612749	0.254246347532382	2.16762172597359e-135	1.04385072772017e-133
SYNPO2|ENSG00000172403|protein_coding	-2.53690179315779	6.22232345886294	2.87738279031559e-135	1.37833468491239e-133
KIF4A|ENSG00000090889|protein_coding	3.84402343251213	4.77691801594607	3.12438364199348e-135	1.49271539527346e-133
ANGPT1|ENSG00000154188|protein_coding	-2.74649777930923	2.89569176060967	3.19155799849444e-135	1.52080670505686e-133
MICU3|ENSG00000155970|protein_coding	-2.22462965221892	1.35429867366953	5.79671285266199e-135	2.74776297232581e-133
PALM2-AKAP2|ENSG00000157654|protein_coding	-2.7636930774244	-0.137528863150554	9.08880620312118e-135	4.29706449525169e-133
MYLK|ENSG00000065534|protein_coding	-2.20950250899855	7.42362475404949	1.96631176810752e-134	9.27230912986806e-133
CACHD1|ENSG00000158966|protein_coding	-2.09996680206322	4.29354862516521	1.97671160503594e-134	9.29720186254596e-133
S1PR1|ENSG00000170989|protein_coding	-2.01649922954191	4.9477388143577	3.40630888032908e-134	1.59385406500965e-132
EBF2|ENSG00000221818|protein_coding	-2.25431663628592	2.43181952833205	5.50776271289975e-134	2.57052524557056e-132
KL|ENSG00000133116|protein_coding	-2.46262287896569	1.54065660486685	9.0098495249827e-134	4.18347360936217e-132
MGLL|ENSG00000074416|protein_coding	-2.19365818164101	6.83018280642102	1.5422024974604e-133	7.14252202586572e-132
FAM13C|ENSG00000148541|protein_coding	-2.23145465552443	1.68944028618151	7.49183176621532e-133	3.46092126502898e-131
ITPRIPL1|ENSG00000198885|protein_coding	-2.36527421466145	1.72613311274739	1.70690698790407e-132	7.86520212319758e-131
CLIC5|ENSG00000112782|protein_coding	-2.41498804826704	3.28929460230832	1.04847222955065e-131	4.80682154734649e-130
ASB5|ENSG00000164122|protein_coding	-6.13515193469294	-0.436954755732776	1.08889154903511e-131	4.97955316693511e-130
AQP1|ENSG00000240583|protein_coding	-2.08714532802188	7.41548653301313	2.44385599514482e-131	1.11477903497121e-129
HSPB2|ENSG00000170276|protein_coding	-2.50225138854538	0.653171500239819	2.51079690947346e-131	1.14244405743084e-129
ALDH1A2|ENSG00000128918|protein_coding	-2.79531932374193	2.16221511044446	2.89916750261274e-131	1.31585965024836e-129
PCLAF|ENSG00000166803|protein_coding	3.31273527836447	4.26050216371577	4.49131802060346e-131	2.03341343301885e-129
STAB2|ENSG00000136011|protein_coding	-2.92563570094701	0.390536378397977	6.11762890952632e-131	2.76282469782215e-129
ABCB5|ENSG00000004846|protein_coding	-3.57341681823107	0.0524857462737892	6.94443426373951e-131	3.12844178804444e-129
KY|ENSG00000174611|protein_coding	-3.31994988553807	-0.523960779115839	1.12616164160248e-130	5.06073760296834e-129
FSD2|ENSG00000186628|protein_coding	-3.71650441978471	-1.17905148370675	1.12894449419013e-130	5.06073760296834e-129
HLF|ENSG00000108924|protein_coding	-2.85270296639277	3.76695578778148	4.23955092714806e-130	1.89113137794528e-128
SYNM|ENSG00000182253|protein_coding	-3.08767700644004	6.70971473408946	7.60513188963261e-130	3.37582321408998e-128
TCEAL7|ENSG00000182916|protein_coding	-2.15882691556709	1.25267572082337	1.31142282893257e-129	5.80704425835874e-128
PQLC2L|ENSG00000174899|protein_coding	-2.86744127514464	0.886165142297137	1.63227542149208e-129	7.21020931318461e-128
HSD17B6|ENSG00000025423|protein_coding	2.99976178295499	2.42117158989909	1.94226118700646e-129	8.55867763351995e-128
CDKN1C|ENSG00000129757|protein_coding	-2.08769005329068	4.18362412972543	2.57121488246258e-129	1.13027617896145e-127
SPC25|ENSG00000152253|protein_coding	2.82391349736694	2.88024907770186	5.21657219619914e-129	2.28760551260858e-127
AVPR2|ENSG00000126895|protein_coding	-2.7292025762947	0.688099002627657	5.45965994405765e-129	2.38843677793654e-127
SOX17|ENSG00000164736|protein_coding	-2.16517988406081	2.23330454296781	6.45458180258318e-129	2.81689741889177e-127
FAM149A|ENSG00000109794|protein_coding	-2.10800882698089	2.08877726465396	8.05649957592622e-129	3.49918061724738e-127
CETP|ENSG00000087237|protein_coding	-2.24134648516515	1.13181659422417	3.17284477963502e-128	1.3747731974767e-126
PRRG3|ENSG00000130032|protein_coding	-2.9599562098183	0.886424964569295	4.18514364475966e-128	1.80907816358599e-126
SCTR|ENSG00000080293|protein_coding	-2.94043818933627	-2.05424136044048	4.79772739842012e-128	2.06894871539946e-126
COX7A1|ENSG00000161281|protein_coding	-2.48068780692974	3.39159010022726	5.09864947543969e-128	2.19350666413762e-126
TMEM255A|ENSG00000125355|protein_coding	-2.24875398385652	1.91030904887637	8.8645856213847e-128	3.79567339519432e-126
AKR1C1|ENSG00000187134|protein_coding	-3.43144983097428	4.23468401399013	1.136891788775e-127	4.85653421769651e-126
HAS3|ENSG00000103044|protein_coding	-2.90321421735359	3.43087927522383	1.34439845455899e-127	5.72947275645973e-126
FAM162B|ENSG00000183807|protein_coding	-2.13750561033694	-0.120760570330036	1.48934976651293e-127	6.3323524616024e-126
ASF1B|ENSG00000105011|protein_coding	3.06671982397987	4.74917944038133	1.86456736145228e-127	7.89072737696179e-126
GPRASP1|ENSG00000198932|protein_coding	-2.0368160069542	3.17920243609923	5.685173891936e-127	2.39476408371457e-125
EDNRB|ENSG00000136160|protein_coding	-2.15776326864766	3.89222354725674	1.23286164088587e-126	5.18115812275069e-125
SLC22A12|ENSG00000197891|protein_coding	-4.8500457295582	-2.97147478050396	4.25503989980284e-126	1.77586780186024e-124
EGR1|ENSG00000120738|protein_coding	-2.66601149284582	8.57037716451357	8.3820589076188e-126	3.49028163917017e-124
CDC25C|ENSG00000158402|protein_coding	3.39186567069131	2.59410179103122	3.24413346978416e-125	1.3477630010053e-123
FGF1|ENSG00000113578|protein_coding	-2.08301450046508	4.21440091994814	4.8004821283893e-125	1.9897888822125e-123
HBA1|ENSG00000206172|protein_coding	-4.05563659251734	-2.38843493345156	7.21038310925371e-125	2.98187939290435e-123
KIT|ENSG00000157404|protein_coding	-2.96611276008777	5.98832043117964	1.30329370131361e-124	5.3775675334883e-123
FAM89A|ENSG00000182118|protein_coding	-2.47468214866451	3.24545550363093	6.69158342922543e-124	2.742340793625e-122
IQGAP3|ENSG00000183856|protein_coding	3.71245390685864	5.30204108880561	7.7973594041365e-124	3.18831216175897e-122
TSHZ2|ENSG00000182463|protein_coding	-2.38283333527062	4.61302546511851	2.61051824641174e-123	1.06503278120461e-121
MEOX2|ENSG00000106511|protein_coding	-2.71658749978524	2.84195532977012	5.03564574592308e-123	2.0498239577855e-121
PRG4|ENSG00000116690|protein_coding	-3.49888344009911	3.64426937432047	6.53393421192695e-123	2.65377126661149e-121
VGLL2|ENSG00000170162|protein_coding	-5.62247779947233	-2.29982250474027	7.47581643907187e-123	3.02279392987416e-121
CAMK2A|ENSG00000070808|protein_coding	-2.91437640336096	0.0970082507012997	1.58968513461099e-122	6.38511805727048e-121
ALAS2|ENSG00000158578|protein_coding	-3.25008667191944	-2.36840647282397	1.64974725538844e-122	6.61173541315168e-121
FOSB|ENSG00000125740|protein_coding	-3.38534059553864	6.91255547993418	1.76954013237624e-122	7.07621169676005e-121
NRN1|ENSG00000124785|protein_coding	-2.21995247737505	4.18100324113364	3.71910114143941e-122	1.48070792155334e-120
DEPP1|ENSG00000165507|protein_coding	-2.20002334380326	6.70179498560408	5.53313791533054e-122	2.19812076264389e-120
UHRF1|ENSG00000276043|protein_coding	3.34554641568128	4.43042235431356	7.3726641776581e-122	2.92250476299962e-120
TMEM100|ENSG00000166292|protein_coding	-3.23165129623067	2.24300022214909	9.80611814023923e-122	3.87865086788765e-120
RNF150|ENSG00000170153|protein_coding	-2.59970213530085	4.26194868561872	1.29090639037691e-121	5.09487076462888e-120
ADAM33|ENSG00000149451|protein_coding	-2.70320301132612	2.91030629758102	1.98937122595529e-121	7.83449774560049e-120
CMYA5|ENSG00000164309|protein_coding	-2.671839226057	5.75556516923923	3.75974934220144e-121	1.47745128371574e-119
TMEM252|ENSG00000181778|protein_coding	-3.15767429412473	-2.36776043277191	3.81306438067338e-121	1.49516595747571e-119
UBE2T|ENSG00000077152|protein_coding	3.2226653931284	4.54232814065606	6.01673304779263e-121	2.35417647591973e-119
B3GALT1|ENSG00000172318|protein_coding	-3.14702877310952	-0.445314323052033	2.89513359981686e-120	1.12792168464968e-118
NUSAP1|ENSG00000137804|protein_coding	3.06030389969239	5.49388169388965	3.17795196322129e-120	1.23545434458849e-118
SLC29A4|ENSG00000164638|protein_coding	-2.49312022676116	3.49054516375264	3.57226160214328e-120	1.38577797835281e-118
SMCO1|ENSG00000214097|protein_coding	-4.95244682295154	-1.47370278723895	1.21715055419074e-119	4.70156772581549e-118
PDE1C|ENSG00000154678|protein_coding	-2.77736581936112	2.74599867827954	1.29837966853257e-119	5.00468851002309e-118
APOLD1|ENSG00000178878|protein_coding	-2.02512663472447	5.47343067342989	1.90895060879301e-119	7.32706095193172e-118
TPX2|ENSG00000088325|protein_coding	3.5839523870286	6.29152880759979	3.27470611987857e-119	1.25426771321509e-117
CHL1|ENSG00000134121|protein_coding	-2.94708849828539	3.88977138660149	4.08581688951459e-119	1.558361462797e-117
INMT|ENSG00000241644|protein_coding	-2.49895485265543	2.57355193147571	2.08185947864215e-118	7.84152672920087e-117
ADCYAP1R1|ENSG00000078549|protein_coding	-2.6346127522806	1.8432261617969	3.16563266046145e-118	1.18989774225006e-116
PGM5|ENSG00000154330|protein_coding	-2.5213977335105	3.4776531007167	2.54034373333941e-117	9.50926607809835e-116
DMRT2|ENSG00000173253|protein_coding	-2.79007602943908	0.359517547236025	3.95574392803699e-117	1.4746720947333e-115
APCDD1|ENSG00000154856|protein_coding	-2.1341817457345	4.87506159896513	8.94676438529562e-117	3.32164636840577e-115
NDRG2|ENSG00000165795|protein_coding	-2.18881535828945	6.92182921910201	1.59412022763448e-116	5.90637810871511e-115
PER1|ENSG00000179094|protein_coding	-2.05440055430334	5.70253091074263	1.75540955305128e-116	6.49072513964276e-115
ADGRD1|ENSG00000111452|protein_coding	-2.53250726813862	2.3528606079212	2.15762380908536e-116	7.96171956380991e-115
RYR1|ENSG00000196218|protein_coding	-3.06070050153962	3.89145986052244	5.13480343544326e-116	1.88709223422009e-114
HJURP|ENSG00000123485|protein_coding	3.53403425461367	3.94017900193611	6.16217763865278e-116	2.26008757635841e-114
CLDN5|ENSG00000184113|protein_coding	-2.56020250728344	4.0053649468207	1.09676256952039e-115	4.01446057452473e-114
LRRC38|ENSG00000162494|protein_coding	-3.69833013627542	-2.84784585697358	1.10474898578263e-115	4.0355569088297e-114
SEL1L2|ENSG00000101251|protein_coding	-3.58146991271417	-2.47592950990057	2.85925463905875e-115	1.03819535944223e-113
NUF2|ENSG00000143228|protein_coding	3.77714176046826	4.13840298973443	3.76040003102574e-115	1.36267589946651e-113
SFTPB|ENSG00000168878|protein_coding	-4.51631776872641	1.21282431628112	4.17851658893397e-115	1.51117467474295e-113
NT5C1A|ENSG00000116981|protein_coding	-4.03811019366958	-3.38470383888189	4.37874469156231e-115	1.5804395601454e-113
CFD|ENSG00000197766|protein_coding	-3.05960050081566	5.79768547658884	5.42597478623834e-115	1.95453516357454e-113
MATN2|ENSG00000132561|protein_coding	-2.51720023718978	5.66439535267336	6.58651841983326e-115	2.36788597845689e-113
WASF3|ENSG00000132970|protein_coding	-2.13938695883426	3.83179772587437	7.64510040210312e-115	2.74301971937119e-113
FFAR4|ENSG00000186188|protein_coding	-2.00856716989956	0.979627137395185	1.06195125698693e-114	3.80270711451632e-113
TMOD1|ENSG00000136842|protein_coding	-2.76321090731409	1.95778240982615	1.13115049229629e-114	4.04252700544077e-113
CD209|ENSG00000090659|protein_coding	-2.61611495155287	2.58800998738546	1.74511961226525e-114	6.22448851879678e-113
HOXA4|ENSG00000197576|protein_coding	-2.28495516826361	0.294279649349613	3.68720377537312e-114	1.31000361138746e-112
CDK1|ENSG00000170312|protein_coding	3.15721466612133	5.5200410060802	4.29823893633624e-114	1.52411187283563e-112
PAFAH1B3|ENSG00000079462|protein_coding	2.49006918527308	5.94955782442386	8.15744580495803e-114	2.87569764250511e-112
KCNMB1|ENSG00000145936|protein_coding	-2.41914215109984	3.43565185237041	3.00804633299051e-113	1.05630717940895e-111
UBE2C|ENSG00000175063|protein_coding	4.1922046983511	5.2974943806862	5.65104551043801e-113	1.98059326722012e-111
CCNB1|ENSG00000134057|protein_coding	2.57285744156847	5.68655973952977	6.35964200511223e-113	2.22464933724109e-111
TRPM3|ENSG00000083067|protein_coding	-2.71083689621189	-1.31193390589863	6.66569995033255e-113	2.3272265884286e-111
MYH1|ENSG00000109061|protein_coding	-4.03019231238906	1.49726363917641	8.68196150654504e-113	3.02535530040931e-111
DTL|ENSG00000143476|protein_coding	3.04895406774636	4.9202997627138	9.39240158784268e-113	3.2666484832813e-111
DUPD1|ENSG00000188716|protein_coding	-4.51346098063219	-3.42853333399926	1.23685319332484e-112	4.28531864977336e-111
PLPP4|ENSG00000203805|protein_coding	4.98308461398518	2.99843776178091	1.50435309505036e-112	5.20219627440748e-111
SLC25A34|ENSG00000162461|protein_coding	-2.03828191351802	0.348522245310978	4.40370481710484e-112	1.51419054838141e-110
SLC22A3|ENSG00000146477|protein_coding	-2.82013128688887	1.61112824565565	4.60382883195656e-112	1.58000968703538e-110
CKAP2L|ENSG00000169607|protein_coding	3.34035653378658	3.61344292340759	8.87775439969849e-112	3.04104964389672e-110
TWIST2|ENSG00000233608|protein_coding	-2.2687682144436	2.49788971197079	1.99016509247927e-111	6.79162542367691e-110
POC1A|ENSG00000164087|protein_coding	2.11857525263893	3.6622532791418	2.09639415559545e-111	7.14071968008168e-110
TROAP|ENSG00000135451|protein_coding	3.57202048556009	3.85321900131818	3.81268539661896e-111	1.29381875468443e-109
CKS2|ENSG00000123975|protein_coding	2.65722748905069	5.05311366101762	1.03138862000207e-110	3.48693862125466e-109
APOB|ENSG00000084674|protein_coding	-4.26420437838874	1.2976070042227	1.72102555169968e-110	5.80766150392337e-109
LRRC70|ENSG00000186105|protein_coding	-2.02864873481521	-0.285854297599101	3.97297459356171e-110	1.33572877307616e-108
NR3C2|ENSG00000151623|protein_coding	-2.1432988593583	3.37151017782564	5.65750560563653e-110	1.89855848928524e-108
ANGPTL7|ENSG00000171819|protein_coding	-4.11853766396377	0.518144577992883	6.18845771285496e-110	2.07290497743324e-108
MEDAG|ENSG00000102802|protein_coding	-2.36013458209021	3.59330117179056	8.93563915505582e-110	2.98210530992718e-108
RXRG|ENSG00000143171|protein_coding	-2.98666834488728	-0.572745134155047	8.99645106379372e-110	2.9968911754711e-108
ZWINT|ENSG00000122952|protein_coding	2.59130240435679	5.39112799605632	9.44089709407893e-110	3.13918473888284e-108
ESR2|ENSG00000140009|protein_coding	-2.01880349187771	-0.212046630475823	2.7846528473581e-109	9.17520371030603e-108
DNASE1L3|ENSG00000163687|protein_coding	-2.74237894639388	0.996748806528012	5.81578549607052e-109	1.91278234929638e-107
TEDC2|ENSG00000162062|protein_coding	2.8324248865854	2.92107412410752	5.95345938013217e-109	1.95452179107232e-107
SPC24|ENSG00000161888|protein_coding	3.16165706453195	3.50467276957227	6.80012863280536e-109	2.21645126263162e-107
ADH4|ENSG00000198099|protein_coding	-3.71070662770697	-1.66252558413509	7.32492049780848e-109	2.38322458132102e-107
HMMR|ENSG00000072571|protein_coding	3.04727626614649	3.92848176179662	7.37654468041857e-109	2.39572752545616e-107
PLK1|ENSG00000166851|protein_coding	3.43110846479922	4.93328410079367	8.61899063921935e-109	2.79424598312549e-107
RPL3L|ENSG00000140986|protein_coding	-3.74683550448775	0.887842775517261	9.99300833911113e-109	3.22816844121998e-107
IGF1|ENSG00000017427|protein_coding	-2.48258240954135	2.08203562288171	1.43554921091507e-108	4.61281343790496e-107
KIF20A|ENSG00000112984|protein_coding	3.38383081636632	4.89113064898942	2.10091947283147e-108	6.73890336205926e-107
CENPF|ENSG00000117724|protein_coding	3.27223362068605	6.84472691636471	2.37420751966771e-108	7.60207010927111e-107
BUB1|ENSG00000169679|protein_coding	3.30231065064314	4.75771862009893	2.44687755640538e-108	7.82096162615137e-107
C8orf88|ENSG00000253250|protein_coding	-2.08716981025031	-0.14590123867898	3.28210064479093e-108	1.04354706140419e-106
CEP55|ENSG00000138180|protein_coding	3.43720508539673	4.5681252795461	3.79632330601331e-108	1.20493443392782e-106
CPM|ENSG00000135678|protein_coding	-2.038322822158	5.38168726869568	5.73432983030853e-108	1.81370658657232e-106
CDKN3|ENSG00000100526|protein_coding	2.9133974487634	3.35442286063611	1.14761317634803e-107	3.62346386375627e-106
MYADML2|ENSG00000185105|protein_coding	-2.8478145688072	-1.68834604293672	1.56943186416455e-107	4.92959091590095e-106
SLC36A2|ENSG00000186335|protein_coding	-4.10555726192355	-2.25343827010808	2.07769649543496e-107	6.50354825424511e-106
INHBA|ENSG00000122641|protein_coding	3.40498542530793	6.28231725994075	3.53333987089581e-107	1.1003050661426e-105
LMO7DN|ENSG00000178734|protein_coding	-3.02457674172364	-3.53946284441534	4.15469778040378e-107	1.2915845582745e-105
CCDC141|ENSG00000163492|protein_coding	-2.57504112333811	-0.22120234396165	4.72875868275336e-107	1.46753186128867e-105
KIFC1|ENSG00000237649|protein_coding	3.16283384800675	5.14407080658203	5.54997370442061e-107	1.71652082800266e-105
PBK|ENSG00000168078|protein_coding	3.45341940915765	3.85321837933915	5.87034722044377e-107	1.81251962223055e-105
TNMD|ENSG00000000005|protein_coding	-3.75735746115094	1.14874373884631	1.09541038472935e-106	3.37070771775618e-105
PI16|ENSG00000164530|protein_coding	-3.67824756701583	4.28276513517869	1.59688283370254e-106	4.90548356106085e-105
P2RY12|ENSG00000169313|protein_coding	-2.52015013946242	0.971585902065077	1.60519588922036e-106	4.92269110959387e-105
ITM2A|ENSG00000078596|protein_coding	-2.23382138953408	4.90283453723557	1.68140950715325e-106	5.14772168673983e-105
XPNPEP2|ENSG00000122121|protein_coding	-2.79825615646434	0.917924408900008	2.07841358304316e-106	6.35245767679268e-105
ZFP36|ENSG00000128016|protein_coding	-2.16974134718919	7.70171724710776	3.91537818753958e-106	1.18869048486256e-104
RSPO3|ENSG00000146374|protein_coding	-2.42150647346739	2.5218149415453	1.0247046268633e-105	3.10576168626096e-104
SMPX|ENSG00000091482|protein_coding	-5.35475305677713	-0.334008782929744	1.40312256216676e-105	4.24561501935625e-104
COL11A1|ENSG00000060718|protein_coding	6.17431822797741	7.71207450754482	1.53335228697396e-105	4.63194854742301e-104
ERICH4|ENSG00000204978|protein_coding	-2.68255394430345	-3.56121087683843	2.99886439701332e-105	9.04391746308584e-104
ADAMTS1|ENSG00000154734|protein_coding	-2.20798795203175	6.20336083287015	3.12747982645084e-105	9.41615194846021e-104
ISM1|ENSG00000101230|protein_coding	-2.19228516475673	3.89306248630162	3.17609099476391e-105	9.54667748508922e-104
PTTG1|ENSG00000164611|protein_coding	3.21665858256843	4.57920022472216	1.00221193402333e-104	3.00746407639562e-103
FGF2|ENSG00000138685|protein_coding	-2.69966122518218	4.03859623860302	1.68506467799056e-104	5.04824244701627e-103
AOC2|ENSG00000131480|protein_coding	-2.21371053553498	0.539058013472258	1.93311481480502e-104	5.7818285770651e-103
WISP1|ENSG00000104415|protein_coding	3.53935339291361	4.32422708886959	2.17399417137535e-104	6.49158950350649e-103
IGSF10|ENSG00000152580|protein_coding	-2.87648683857027	3.29454832847186	2.63957344936164e-104	7.86887618606907e-103
PYCR1|ENSG00000183010|protein_coding	2.35935122070396	6.68270633139913	3.18390540839962e-104	9.47603322778607e-103
DLGAP5|ENSG00000126787|protein_coding	3.30360023471437	4.16298413471269	3.70648676106799e-104	1.10133006787544e-102
CLDN11|ENSG00000013297|protein_coding	-2.43436357372108	3.5896455623966	3.78588549097046e-104	1.12125205690977e-102
NEIL3|ENSG00000109674|protein_coding	3.40130392289115	1.82738891706765	8.29477790695612e-104	2.44864541302095e-102
BUB1B|ENSG00000156970|protein_coding	2.95911074578695	4.33782273625826	8.54473204696366e-104	2.51833782975041e-102
AKAP6|ENSG00000151320|protein_coding	-2.17953997753642	2.42286004093296	2.30355335317524e-103	6.77812173855697e-102
BICDL1|ENSG00000135127|protein_coding	2.73427010125628	4.60439531125862	2.34340501194267e-103	6.88422621226847e-102
AURKA|ENSG00000087586|protein_coding	3.12451506644327	4.68282162628983	2.37634021387547e-103	6.96970219433105e-102
KLHL13|ENSG00000003096|protein_coding	-2.61116319504023	3.67475201809273	3.12672366912084e-103	9.14100937405617e-102
PLN|ENSG00000198523|protein_coding	-2.42629034780865	2.66871825174749	6.94820883340615e-103	2.02479504607526e-101
C10orf71|ENSG00000177354|protein_coding	-7.35852374679156	0.675413737303114	1.04758772929445e-102	3.03817176123655e-101
MELK|ENSG00000165304|protein_coding	3.64446428433694	4.38627442717938	1.16817997549334e-102	3.38250517624906e-101
NUAK2|ENSG00000163545|protein_coding	2.26528074530899	3.51334964474739	2.0377528201909e-102	5.89098765136397e-101
KIF18B|ENSG00000186185|protein_coding	3.56681592808162	3.5993358263299	2.43054207084382e-102	7.01534042864379e-101
CAPN11|ENSG00000137225|protein_coding	-2.34218702961105	1.05151135863045	5.85812926997079e-102	1.68016330009984e-100
XIRP2|ENSG00000163092|protein_coding	-7.1859384447034	3.70659994272207	6.39086987295904e-102	1.83006691709103e-100
LRRC3B|ENSG00000179796|protein_coding	-3.52404546267544	-1.57639059760422	7.29387755671445e-102	2.0820809283357e-100
SYN2|ENSG00000157152|protein_coding	-2.74876937841156	2.09206737637954	8.17188709016422e-102	2.32905196423754e-100
CSRNP3|ENSG00000178662|protein_coding	-2.36313860739187	2.17300162973208	8.92807407997876e-102	2.54058283576825e-100
ADH1C|ENSG00000248144|protein_coding	-3.42040033859326	1.69350607546139	1.01221602957963e-101	2.87586573036277e-100
SCN9A|ENSG00000169432|protein_coding	-2.26724590146932	0.637296893534711	1.20589078919734e-101	3.42077301216838e-100
PAK3|ENSG00000077264|protein_coding	-2.55870716116285	2.10779353404119	1.32490891332826e-101	3.75253062737514e-100
RBP7|ENSG00000162444|protein_coding	-2.20463798860204	3.93885998377525	2.4880358143308e-101	6.99230498594052e-100
CREB5|ENSG00000146592|protein_coding	-2.05133667237837	3.22289526385995	3.95757162108695e-101	1.11050560712262e-99
CSRP3|ENSG00000129170|protein_coding	-7.14337388030489	1.80880623655285	4.47947172378989e-101	1.25501248681181e-99
LMNB1|ENSG00000113368|protein_coding	2.45372891136184	5.95240829746687	6.93256244246382e-101	1.93631801758355e-99
GLP2R|ENSG00000065325|protein_coding	-3.37015159624373	-0.645701309968086	1.08363097418931e-100	3.01738041969432e-99
MFAP4|ENSG00000166482|protein_coding	-2.47079813056908	6.31378663147427	1.36472828396247e-100	3.78847736931783e-99
RRM2|ENSG00000171848|protein_coding	3.4206431147735	5.78870976743858	1.38727652467955e-100	3.84519164970338e-99
GABRD|ENSG00000187730|protein_coding	3.21935315944821	1.92585881517438	1.47376195703657e-100	4.0786811478657e-99
PAQR4|ENSG00000162073|protein_coding	2.58761281240282	5.10562400747313	4.27073314917795e-100	1.17122598675719e-98
KIF2C|ENSG00000142945|protein_coding	3.33067662854886	4.80421052997721	4.31522886009721e-100	1.1816437398954e-98
KIF11|ENSG00000138160|protein_coding	2.51593917445312	5.30286369832218	5.18742030784519e-100	1.41833758567665e-98
RHOXF1|ENSG00000101883|protein_coding	-2.53319271664343	-2.15151248131839	5.70442337088719e-100	1.55735047065349e-98
EXO1|ENSG00000174371|protein_coding	3.44519344122001	3.85488664290068	6.8133027414034e-100	1.85728995901169e-98
CDCA8|ENSG00000134690|protein_coding	3.03671559075625	4.53547186282045	7.60908711039159e-100	2.07110909279099e-98
KIF23|ENSG00000137807|protein_coding	2.63450297809899	4.81364083061545	2.52669535824685e-99	6.85682424947259e-98
SCN3A|ENSG00000153253|protein_coding	-2.83110013839953	0.763819757582591	2.80617864448456e-99	7.60390646128615e-98
SGO1|ENSG00000129810|protein_coding	3.26634769690626	2.65108572029545	2.95645886874713e-99	7.99918193175919e-98
AC083902.2|ENSG00000248713|protein_coding	-4.79766554002241	-0.26797329287586	3.83320613857295e-99	1.03405434540553e-97
ERCC6L|ENSG00000186871|protein_coding	2.85011398178881	2.82156573043717	4.49124570535534e-99	1.20977100564876e-97
IL33|ENSG00000137033|protein_coding	-2.70541276765052	4.26060435774284	4.78702702441345e-99	1.28753297227002e-97
TACC3|ENSG00000013810|protein_coding	2.35282898582122	5.56903322269179	5.67736083743065e-99	1.52248871497125e-97
TK1|ENSG00000167900|protein_coding	3.07734386761804	6.07222097836326	9.30270512902238e-99	2.48734332278942e-97
ASPM|ENSG00000066279|protein_coding	3.53605218065175	5.03224294848244	1.25059373235978e-98	3.33399841571098e-97
USP44|ENSG00000136014|protein_coding	-2.26533619691071	-0.46818459873748	1.6975500449543e-98	4.51891804488935e-97
NDC80|ENSG00000080986|protein_coding	3.2074267303537	4.01059053181014	1.76576734981469e-98	4.69363195254549e-97
RYR3|ENSG00000198838|protein_coding	-2.2888647981385	1.5871966497571	2.3944970211182e-98	6.34629100998553e-97
TGFBR3|ENSG00000069702|protein_coding	-2.45714375392082	6.25987912210125	3.79878339166858e-98	1.00388518887545e-96
KNL1|ENSG00000137812|protein_coding	2.83326365194338	3.88840099562078	4.23886230953306e-98	1.11855443647635e-96
HOXA5|ENSG00000106004|protein_coding	-2.36059260971475	2.2172549621883	4.34845718994159e-98	1.14580900266168e-96
SKA3|ENSG00000165480|protein_coding	3.08618924612176	3.37385936327233	6.2558053625559e-98	1.64600212111887e-96
NCAPG|ENSG00000109805|protein_coding	3.07182811907076	4.25815410922388	9.07146338821207e-98	2.38339244302446e-96
HSPB2-C11orf52|ENSG00000254445|protein_coding	-2.90436428283931	-4.19855160546875	9.39110170242597e-98	2.46380710126508e-96
HCAR3|ENSG00000255398|protein_coding	-2.1832618615481	-1.00755192351356	1.30310111516048e-97	3.41382406143413e-96
SKA1|ENSG00000154839|protein_coding	3.37563512436117	3.05687267568041	1.3664747860742e-97	3.57469016443475e-96
GPRIN1|ENSG00000169258|protein_coding	2.89572611006501	3.35126328732781	1.40458599502068e-97	3.66910197692093e-96
NMRK2|ENSG00000077009|protein_coding	-4.96721114054456	-1.95039581445917	1.45368974186643e-97	3.79191627350359e-96
CNTNAP3B|ENSG00000154529|protein_coding	-2.74399153808051	0.0579354175979595	1.51206748066992e-97	3.93289184979404e-96
FNDC5|ENSG00000160097|protein_coding	-2.31251461754712	1.50119427266358	2.13465698971491e-97	5.54430581520374e-96
EGR2|ENSG00000122877|protein_coding	-2.19443079867718	4.87687131871553	2.37207898867465e-97	6.15215629134117e-96
CDCA5|ENSG00000146670|protein_coding	3.10091111410832	4.8337224605342	3.27272326148415e-97	8.47593306879383e-96
RAD51|ENSG00000051180|protein_coding	2.59127726867234	3.31178824809448	5.11193692758149e-97	1.32015952944868e-95
ODF3L1|ENSG00000182950|protein_coding	-2.26604618272102	-1.15691486370903	5.69819541146763e-97	1.46738635028645e-95
PDE11A|ENSG00000128655|protein_coding	-2.43131540105031	1.7973523341907	6.83551144218253e-97	1.75528585902155e-95
CCNB2|ENSG00000157456|protein_coding	3.04797729522429	4.62719634545072	8.420572897292e-97	2.1592584879991e-95
CX3CL1|ENSG00000006210|protein_coding	-2.37583568481284	6.64066565104758	1.47050731804134e-96	3.76545280099303e-95
PRC1|ENSG00000198901|protein_coding	2.65741979098741	5.80070956999619	1.51569790374815e-96	3.87570358345741e-95
GLRA4|ENSG00000188828|protein_coding	-3.25622711321487	-2.31509297349294	1.95072598858609e-96	4.98107318182565e-95
GTSE1|ENSG00000075218|protein_coding	3.04751979579809	3.6706344042748	2.86517441992881e-96	7.30579235868083e-95
ANLN|ENSG00000011426|protein_coding	3.38230948690035	5.52346360473525	1.1203960504834e-95	2.832979149934e-94
KLHL30|ENSG00000168427|protein_coding	-2.7456995247656	0.17025697574444	1.6649390449346e-95	4.1981900501094e-94
CDCA3|ENSG00000111665|protein_coding	3.06069942395263	3.97222972389433	2.18757058876076e-95	5.5083694922263e-94
EZH2|ENSG00000106462|protein_coding	2.31290034721038	4.72701824545702	3.70897523641164e-95	9.31347792766989e-94
MRGPRF|ENSG00000172935|protein_coding	-2.00996309389049	2.83336388884706	3.93735231505073e-95	9.87329161322458e-94
SPAG5|ENSG00000076382|protein_coding	2.81275756863573	5.1826799955479	5.04322501697114e-95	1.26289310597394e-93
FOS|ENSG00000170345|protein_coding	-2.53650643810425	8.50364539348748	5.09616590875481e-95	1.27439245280225e-93
MEOX1|ENSG00000005102|protein_coding	-2.66679076915482	3.01982079143358	6.10801080121112e-95	1.52322714417566e-93
GINS1|ENSG00000101003|protein_coding	2.49337877030176	4.28223370370503	7.40739009229769e-95	1.84473480282119e-93
FAM110D|ENSG00000197245|protein_coding	-2.05886502608901	1.49320860510462	1.45300398011833e-94	3.61360099439018e-93
ABCB1|ENSG00000085563|protein_coding	-2.0381069899228	2.62897081093564	1.88675923432879e-94	4.68592529401356e-93
SAA2-SAA4|ENSG00000255071|protein_coding	-3.65911157932596	2.12134846492609	2.05283178134804e-94	5.08446943934157e-93
RMI2|ENSG00000175643|protein_coding	2.66413908000369	4.08641848547445	2.14129654362112e-94	5.29635405305742e-93
ASB15|ENSG00000146809|protein_coding	-4.22641996930413	-1.47400237396209	2.19900645355447e-94	5.43169553255528e-93
VIT|ENSG00000205221|protein_coding	-2.76931937121702	2.59756486507676	6.54824304678531e-94	1.60436373163816e-92
OIP5|ENSG00000104147|protein_coding	2.44418508690171	1.70277500049689	7.58775512953597e-94	1.85654574631706e-92
SAA1|ENSG00000173432|protein_coding	-3.30338749965248	6.64604455895559	2.03833443270191e-93	4.9739195733472e-92
PAPPA2|ENSG00000116183|protein_coding	-2.66681485935431	0.349816011551927	2.85883866558257e-93	6.96674039914786e-92
NCAPH|ENSG00000121152|protein_coding	2.79746136065519	4.00084461275787	5.49134999396662e-93	1.32927278853952e-91
SCN2B|ENSG00000149575|protein_coding	-2.84017699886648	0.728707702838389	5.86727002647424e-93	1.41837932530812e-91
ASB12|ENSG00000198881|protein_coding	-2.70956570276012	-2.00926427006968	6.04242995394997e-93	1.45878079539843e-91
ITLN1|ENSG00000179914|protein_coding	-3.96194745305432	-2.35468358471068	8.84762898155426e-93	2.12471830899627e-91
FOXM1|ENSG00000111206|protein_coding	3.47761691571642	5.53261540767723	2.74472585672285e-92	6.56528299457226e-91
AKR1C3|ENSG00000196139|protein_coding	-2.32118200400433	4.67399259302265	4.08535525781169e-92	9.75916114546991e-91
CENPM|ENSG00000100162|protein_coding	2.81610689693079	3.1557386870763	4.43863602728015e-92	1.05891507326243e-90
KIF14|ENSG00000118193|protein_coding	3.51155305275858	3.63908684973841	1.27621936404928e-91	3.03666612769525e-90
DEPDC1B|ENSG00000035499|protein_coding	2.94480922509635	2.6774398541202	1.55805513374592e-91	3.70242028182686e-90
HPSE2|ENSG00000172987|protein_coding	-3.19643814808415	0.953135360198257	2.28698251055115e-91	5.42038739935459e-90
UTS2B|ENSG00000188958|protein_coding	-2.22422870809539	-1.90864518174182	5.50533092138796e-91	1.29635905159272e-89
TOP2A|ENSG00000131747|protein_coding	3.50575800239534	7.33886163387335	8.13912352118606e-91	1.91406460527374e-89
CDC20|ENSG00000117399|protein_coding	3.54589837202639	5.32156656076148	8.53833046874073e-91	2.00534786106065e-89
URAD|ENSG00000183463|protein_coding	-4.01289042374252	-3.60246167875362	1.71482791015901e-90	4.00163248186848e-89
FAM83D|ENSG00000101447|protein_coding	3.51368894581478	4.25940643547552	1.75404085664315e-90	4.08788340851815e-89
HAGHL|ENSG00000103253|protein_coding	3.43342322772752	3.6145085507832	2.06149507528805e-90	4.79211819357933e-89
CLDN19|ENSG00000164007|protein_coding	-3.49117432677061	0.603743773799989	2.21416036755256e-90	5.14041962569267e-89
BIRC5|ENSG00000089685|protein_coding	3.55936549092211	5.56816192272229	4.49048039663481e-90	1.03720956235248e-88
RECQL4|ENSG00000160957|protein_coding	2.79719902106499	4.87354118198352	7.09655579859005e-90	1.6329273830596e-88
ESPL1|ENSG00000135476|protein_coding	2.73523083659366	4.22982459146049	7.21286255306899e-90	1.65758885634136e-88
MKI67|ENSG00000148773|protein_coding	3.09193865632834	6.68789611032237	1.26655936778091e-89	2.89967028020963e-88
CMA1|ENSG00000092009|protein_coding	-2.92912175143736	0.0633600760197306	1.7307687688762e-89	3.95744420641655e-88
DUSP27|ENSG00000198842|protein_coding	-2.94728887329258	-0.167134906799708	2.07747490729655e-89	4.74422099898979e-88
CENPU|ENSG00000151725|protein_coding	2.37444241576007	4.65480380951058	2.34165516205831e-89	5.33409654544148e-88
DUSP26|ENSG00000133878|protein_coding	-3.35142575863871	-0.255346685493442	4.81357432117072e-89	1.08965638155679e-87
ASB10|ENSG00000146926|protein_coding	-5.90765934054903	-3.20699097326803	6.42660124794914e-89	1.45298811527418e-87
CCNA2|ENSG00000145386|protein_coding	2.8714617899947	4.61213675667725	8.45495915191126e-89	1.90446381393237e-87
SLC24A2|ENSG00000155886|protein_coding	4.93522442207418	2.51192020309553	9.87990903576067e-89	2.222673463993e-87
TRIM54|ENSG00000138100|protein_coding	-3.52297708211719	-0.442743364810252	1.4032075532464e-88	3.15287538727578e-87
TMC2|ENSG00000149488|protein_coding	-2.33074750261898	-1.46799027272651	1.73837725777032e-88	3.89632581664447e-87
AC007906.2|ENSG00000277639|protein_coding	-2.76977625540985	1.67269758432121	1.76167787534818e-88	3.94368209950014e-87
C1QTNF6|ENSG00000133466|protein_coding	2.21652773809469	5.51807680724918	3.31283645684913e-88	7.37969888025718e-87
PPP1R3A|ENSG00000154415|protein_coding	-7.9071441802348	-0.261777066214315	2.78865704180092e-87	6.15164867483544e-86
AURKB|ENSG00000178999|protein_coding	3.3913806435707	3.76927314974651	6.1909177135145e-87	1.36072773715322e-85
SCN11A|ENSG00000168356|protein_coding	-2.09342684647977	-0.382870225217054	9.82543551943671e-87	2.1543572687847e-85
ESCO2|ENSG00000171320|protein_coding	2.71154949699598	2.92896942848248	1.66429357199021e-86	3.6403915421063e-85
OVCH2|ENSG00000183378|protein_coding	-3.21935293986569	-0.754157858790832	7.08765735825492e-86	1.53919161888897e-84
NWD2|ENSG00000174145|protein_coding	-3.6124283631142	-0.663971889789322	7.85618053645229e-86	1.70404967310981e-84
TMEM178A|ENSG00000152154|protein_coding	-2.12494730172106	1.43091842207404	2.02307618845125e-85	4.37249383349196e-84
DSC1|ENSG00000134765|protein_coding	-2.61756471519387	-0.275968611509576	4.59390481241637e-85	9.858432845085e-84
RASSF9|ENSG00000198774|protein_coding	-2.02337664775184	2.12504259259468	2.63774234883045e-84	5.60751900972094e-83
CENPA|ENSG00000115163|protein_coding	3.28009124416322	2.93690719081997	4.08543640359949e-84	8.66484788637252e-83
CILP2|ENSG00000160161|protein_coding	3.45413292792576	4.04046574430226	5.05045301041011e-84	1.06990635243869e-82
KCNE1|ENSG00000180509|protein_coding	-2.4646045830249	-1.29686524854218	5.26026652531324e-84	1.11305523038534e-82
ESM1|ENSG00000164283|protein_coding	2.95453820028579	3.41659032849701	5.98047343191234e-84	1.26397549658171e-82
COMP|ENSG00000105664|protein_coding	4.56076248053856	7.05263437567938	6.59545631660978e-84	1.39233150497733e-82
PPP1R14A|ENSG00000167641|protein_coding	-2.31573628211689	2.40060770454128	7.28443408308661e-84	1.53420998582874e-82
GPR182|ENSG00000166856|protein_coding	-2.31887192474003	-1.71475328341512	8.70189885917738e-84	1.83062542049091e-82
MTFR2|ENSG00000146410|protein_coding	2.83529259510021	2.02320088132173	9.79037345709372e-84	2.05484659090794e-82
GJB2|ENSG00000165474|protein_coding	4.29571798420626	5.44121479152098	1.27906620543563e-83	2.68146038795426e-82
DEPDC1|ENSG00000024526|protein_coding	3.25849954175295	3.78644915205763	1.51730911822967e-83	3.17358836883175e-82
WDR86|ENSG00000187260|protein_coding	-2.0526066344584	2.0649960189593	1.84297947513236e-83	3.85032133153372e-82
TECRL|ENSG00000205678|protein_coding	-7.16996358790026	-2.48440078863313	2.49907729304375e-83	5.21502853508153e-82
GRIA4|ENSG00000152578|protein_coding	-3.32245719444618	1.40398827742945	3.70005832571216e-83	7.7035044613881e-82
SHCBP1|ENSG00000171241|protein_coding	2.61138656930507	3.61003444578401	1.25024002438272e-82	2.59406944487637e-81
ADAMTS14|ENSG00000138316|protein_coding	3.09254813114976	2.77523795485449	1.63500557667644e-82	3.384666618536e-81
CENPE|ENSG00000138778|protein_coding	2.61962339839766	4.34668798278806	1.72628468872744e-82	3.56955564052923e-81
E2F1|ENSG00000101412|protein_coding	2.66593838677291	4.52174970699075	2.08634171434393e-82	4.29937954868492e-81
CDC45|ENSG00000093009|protein_coding	2.90365977699423	3.44324755786295	2.3573669373274e-82	4.85238058358038e-81
TACR1|ENSG00000115353|protein_coding	-2.58011762122277	2.28383209109876	2.70229144313047e-82	5.55607034541718e-81
ZBTB16|ENSG00000109906|protein_coding	-3.02004284788603	2.6969691945364	3.5672160295587e-82	7.31783130131505e-81
CCL11|ENSG00000172156|protein_coding	4.15846832764706	0.513132366663603	5.3447647546195e-82	1.09272752387519e-80
PAK5|ENSG00000101349|protein_coding	-3.20675428414309	-0.165390242741554	5.51584892280575e-82	1.12643686381933e-80
UBE2S|ENSG00000108106|protein_coding	2.52410173098093	4.53585539704011	6.07590351995571e-82	1.23941604949209e-80
RAD54L|ENSG00000085999|protein_coding	2.7882846908448	2.89383541441121	7.62643308277511e-82	1.55221852710518e-80
ANKRD29|ENSG00000154065|protein_coding	-2.17860453404585	2.83494405653835	8.22502543290393e-82	1.67217622322924e-80
CRYAB|ENSG00000109846|protein_coding	-2.79665329427488	6.99031898078648	1.25070179990498e-81	2.52856249190144e-80
SERTM1|ENSG00000180440|protein_coding	-3.62517621249677	-2.46420146228385	2.69171808716728e-81	5.41775408786275e-80
ACADL|ENSG00000115361|protein_coding	-3.32444300369737	1.15582417679579	3.17664664158322e-81	6.38671315370359e-80
KIF15|ENSG00000163808|protein_coding	2.54970326072382	3.62904721731704	3.97861859123559e-81	7.9902456331728e-80
MYOM2|ENSG00000036448|protein_coding	-3.27613894942851	3.13899244289111	8.22466074146371e-81	1.64810944548867e-79
BGN|ENSG00000182492|protein_coding	2.34696956578927	9.56070228140513	8.42810114018943e-81	1.68701407056383e-79
IQANK1|ENSG00000203499|protein_coding	2.22186201746548	5.8216158436984	1.651939977558e-80	3.28848358471113e-79
VIP|ENSG00000146469|protein_coding	-2.03586109897249	-2.27984874600975	2.75977125095243e-80	5.46983046517919e-79
SOD3|ENSG00000109610|protein_coding	-2.29677331711381	4.71936810088615	3.56986943543213e-80	7.06001956429961e-79
RDM1|ENSG00000278023|protein_coding	3.04077391922688	0.0634890210717342	4.11805772238173e-80	8.13529248638089e-79
COL25A1|ENSG00000188517|protein_coding	-2.4873235841889	0.419958225646892	1.43425398020647e-79	2.81501416331334e-78
JPH2|ENSG00000149596|protein_coding	-2.38134468696662	3.05232285407986	2.29288612110524e-79	4.49054450147418e-78
POLQ|ENSG00000051341|protein_coding	2.61959312875003	3.09819632417841	2.49670758844744e-79	4.8844532616663e-78
MYBL2|ENSG00000101057|protein_coding	3.84272861826239	5.85445281574307	2.59938610439085e-79	5.0798551910889e-78
PIMREG|ENSG00000129195|protein_coding	3.05231621262711	2.91352019172806	3.00883282444817e-79	5.87369461589855e-78
GDF10|ENSG00000266524|protein_coding	-3.04566795416405	1.65194587546641	8.05641787907276e-79	1.56767702673704e-77
KCNB1|ENSG00000158445|protein_coding	-2.81978476047525	2.74786770386848	8.34299663813477e-79	1.62170346857962e-77
CTXN1|ENSG00000178531|protein_coding	2.87457136944854	4.65712778815867	8.65872858592364e-79	1.68075887199683e-77
FAM107A|ENSG00000168309|protein_coding	-2.61690868057281	3.96674153476979	8.6653280318867e-79	1.68075887199683e-77
LRRC15|ENSG00000172061|protein_coding	3.81070316906823	7.12491066689582	1.79866579127083e-78	3.45919252547901e-77
IBSP|ENSG00000029559|protein_coding	8.04121027642567	2.70237197058462	2.17315594029359e-78	4.17498900487092e-77
KCNA2|ENSG00000177301|protein_coding	-2.74505353203723	-1.68579172950992	5.27716516079478e-78	1.00955672807407e-76
MMP13|ENSG00000137745|protein_coding	6.27454027047211	4.9812523878941	6.87335414787081e-78	1.31353415320626e-76
CTHRC1|ENSG00000164932|protein_coding	2.42461874744986	6.54818674246021	1.08966827633668e-77	2.07368213384616e-76
CLSPN|ENSG00000092853|protein_coding	2.87976562596648	3.03329164914339	2.56513230508118e-77	4.86116670133077e-76
CNIH2|ENSG00000174871|protein_coding	3.33799391314843	2.30141746936604	2.630832723679e-77	4.98047633976979e-76
TTK|ENSG00000112742|protein_coding	2.8693187693714	4.02617871700456	3.00127711522971e-77	5.67585271114535e-76
KIF26B|ENSG00000162849|protein_coding	2.80556549999578	5.15119352315264	4.66146934894266e-77	8.78805566251859e-76
RBFOX1|ENSG00000078328|protein_coding	-3.80907559113362	-1.69444503787004	1.04204807406614e-76	1.95639946066916e-75
JPT1|ENSG00000189159|protein_coding	2.20742135801053	6.87358607879238	1.32948770180473e-76	2.4934761597381e-75
KCNE1B|ENSG00000276289|protein_coding	-2.99030014504117	-2.43089883025555	1.39746697150087e-76	2.61826758179549e-75
FAM47E-STBD1|ENSG00000272414|protein_coding	-2.15544375863635	-2.39165195758561	1.61619381317663e-76	3.02494831734244e-75
TMTC1|ENSG00000133687|protein_coding	-2.19437939988718	5.26138313273253	1.924121552766e-76	3.59757227502233e-75
C1QTNF7|ENSG00000163145|protein_coding	-2.46246715903449	1.91235820770111	2.93464420399089e-76	5.4756901874054e-75
MRGPRX2|ENSG00000183695|protein_coding	-3.40337271459014	-3.49556126874946	3.08141235537315e-76	5.74363873837778e-75
CTNNA3|ENSG00000183230|protein_coding	-2.44395040392538	-0.276800465669769	3.2655933425135e-76	6.08070227008539e-75
SMIM10L2A|ENSG00000178947|protein_coding	-2.14077223673172	2.22782712166387	3.58156635575034e-76	6.66222717096798e-75
HTR2A|ENSG00000102468|protein_coding	-2.57755686296881	-0.275431998728612	3.83597101913346e-76	7.11359079186599e-75
AGBL1|ENSG00000273540|protein_coding	-5.97494225581383	-3.28451778509934	4.04089238089207e-76	7.48595930358119e-75
TRIP13|ENSG00000071539|protein_coding	2.5739018661451	4.37732290640431	4.4019655131549e-76	8.13825701541011e-75
CRB2|ENSG00000148204|protein_coding	-2.10677183369215	-0.0548519810985077	4.43988467186826e-76	8.19392968217048e-75
MAD2L1|ENSG00000164109|protein_coding	2.17461266240484	4.6333208375955	4.44110537441793e-76	8.19392968217048e-75
C2orf88|ENSG00000187699|protein_coding	-2.21850787839626	2.35930871157236	6.18287708407186e-76	1.13959526356675e-74
KPNA2|ENSG00000182481|protein_coding	2.16565575563763	7.2886088731172	1.10206149221919e-75	2.02509376429548e-74
DACT2|ENSG00000164488|protein_coding	-2.98281865280289	0.0149825104591431	2.18821498105299e-75	3.99266763628313e-74
KIF18A|ENSG00000121621|protein_coding	2.42851489301725	3.14400608373967	3.00209729888673e-75	5.46670776943717e-74
SCN5A|ENSG00000183873|protein_coding	-2.20365942223942	-0.322592252660555	3.81197646592616e-75	6.93451229848592e-74
EME1|ENSG00000154920|protein_coding	2.62121860158145	2.42962980104286	5.9760432554736e-75	1.08495065303123e-73
FN1|ENSG00000115414|protein_coding	2.88389355317392	12.2218867983793	1.16349805259002e-74	2.10601267644784e-73
CLEC5A|ENSG00000258227|protein_coding	3.26943099201315	2.7705664358398	1.46467114506368e-74	2.64851639827004e-73
PACSIN1|ENSG00000124507|protein_coding	2.70753385477797	2.23208870228147	2.12846835537176e-74	3.8411871761207e-73
GSTM5|ENSG00000134201|protein_coding	-2.98846790790629	3.59708980927222	2.46303740986836e-74	4.4273707105109e-73
PLAC1|ENSG00000170965|protein_coding	4.67850719930293	0.487131145141787	2.54726791191423e-74	4.57424816427328e-73
HMGB3|ENSG00000029993|protein_coding	2.43506417436591	6.34118443080763	3.19690464896287e-74	5.72384653865097e-73
IL6|ENSG00000136244|protein_coding	-2.73762644144306	2.2006489512818	5.79352818843253e-74	1.03525102619087e-72
CLCA4|ENSG00000016602|protein_coding	-3.29556434119022	-0.30750978629126	9.269529425654e-74	1.65150448206819e-72
CYP26B1|ENSG00000003137|protein_coding	-2.06759535506899	2.99480525426209	1.36053200354371e-73	2.41687461099178e-72
AL096711.2|ENSG00000255330|protein_coding	-2.06276135101966	-2.2477825848538	1.60379886600536e-73	2.84623347139075e-72
C6|ENSG00000039537|protein_coding	-3.15312002571769	1.90404224768388	2.25488484657342e-73	3.98611824630384e-72
IQSEC3|ENSG00000120645|protein_coding	-2.0836401256198	1.19848702747832	2.30194584479783e-73	4.06535280275337e-72
MCM10|ENSG00000065328|protein_coding	3.15440906815406	3.82185574991831	2.32934462612116e-73	4.10974263238383e-72
TP63|ENSG00000073282|protein_coding	-2.57399491687013	4.50274460155205	2.5291822000476e-73	4.45366661899749e-72
ARHGAP11A|ENSG00000198826|protein_coding	2.237111157537	4.46163526959466	4.38316359294787e-73	7.70342062245581e-72
C10orf142|ENSG00000277288|protein_coding	-2.22874607254587	-3.06052972822213	7.40422112867913e-73	1.29752543041669e-71
ABI3BP|ENSG00000154175|protein_coding	-2.12472068715624	5.125003499183	7.83506871898471e-73	1.37170368942302e-71
PTH1R|ENSG00000160801|protein_coding	-2.10797570931009	1.57190983837484	1.11619644836634e-72	1.95226845087581e-71
HSD11B1|ENSG00000117594|protein_coding	-2.37273408694107	2.27791633850412	1.22393951999968e-72	2.13865466656344e-71
SBK1|ENSG00000188322|protein_coding	2.28318466564325	5.3672472484756	5.72335803920431e-72	9.96237442011067e-71
BMP8A|ENSG00000183682|protein_coding	2.41613110393469	0.419053520171048	6.42715964554335e-72	1.11660366856306e-70
NTRK2|ENSG00000148053|protein_coding	-2.56973487982419	6.70623136203306	1.4127924918396e-71	2.44278549422361e-70
TLCD1|ENSG00000160606|protein_coding	2.44302508434707	3.74508969528936	3.34714722978395e-71	5.75994862149078e-70
TPRN|ENSG00000176058|protein_coding	2.02165692881742	5.3526737911286	3.36275987573524e-71	5.7813357522702e-70
FAM111B|ENSG00000189057|protein_coding	2.81174300973316	4.6619533626229	5.14023347381978e-71	8.78728236508457e-70
E2F7|ENSG00000165891|protein_coding	2.882511060692	2.48567473441177	6.53016785753833e-71	1.11424057757151e-69
TONSL|ENSG00000160949|protein_coding	2.11377692354711	4.6242475294892	7.26524657303814e-71	1.2361813639504e-69
P4HA3|ENSG00000149380|protein_coding	2.46824277727731	3.30462856570174	1.0953316910907e-70	1.8584810141824e-69
PHYHIP|ENSG00000168490|protein_coding	-2.10296695326862	1.26352496008405	1.17747673968048e-70	1.99599348355734e-69
COL17A1|ENSG00000065618|protein_coding	-2.83866769579731	6.01500199335747	3.49369874245301e-70	5.88933153846187e-69
CENPI|ENSG00000102384|protein_coding	2.21977582962345	2.66531179181648	3.72023388308231e-70	6.26538461478286e-69
ASB2|ENSG00000100628|protein_coding	-2.01196618085495	1.32763956561863	4.13686573482362e-70	6.96059290229127e-69
TCEAL5|ENSG00000204065|protein_coding	-2.78358623370604	-0.605489319406659	6.65531649308122e-70	1.11773608632645e-68
SALL4|ENSG00000101115|protein_coding	2.80665372454606	1.0518007320794	1.31249783385685e-69	2.1941434782386e-68
RELN|ENSG00000189056|protein_coding	-2.72069952320101	2.58280127297549	1.57937148559208e-69	2.63543100376141e-68
STIL|ENSG00000123473|protein_coding	2.10350799337939	4.17376002057812	1.70637737429785e-69	2.83957722771526e-68
MND1|ENSG00000121211|protein_coding	2.68752338877774	2.01075266666517	1.70796933773895e-69	2.83957722771526e-68
ATF3|ENSG00000162772|protein_coding	-2.05532834952537	5.86263528698273	2.51127689362723e-69	4.16367415559838e-68
GPC3|ENSG00000147257|protein_coding	-2.50245101467138	5.35680386896982	2.68881831886599e-69	4.44990853044778e-68
MYL1|ENSG00000168530|protein_coding	-7.74205353014157	3.65603760943245	2.82161840305764e-69	4.66543552891726e-68
FAM189A2|ENSG00000135063|protein_coding	-2.14673089000664	4.06794869083426	4.33641992075724e-69	7.13759779341321e-68
PROC|ENSG00000115718|protein_coding	2.55605205089632	-0.0833623537544284	4.45736929424941e-69	7.33003075517192e-68
CLEC4G|ENSG00000182566|protein_coding	-3.04050146252317	-1.49902798072251	5.63157166980861e-69	9.24422998782778e-68
EPHB1|ENSG00000154928|protein_coding	-2.22256749967727	2.65339009105513	1.19283743571805e-68	1.95098771580731e-67
CDCA2|ENSG00000184661|protein_coding	2.93795603421502	3.296993620108	1.21212258413623e-68	1.98074577092648e-67
RAD51AP1|ENSG00000111247|protein_coding	2.28587519405283	3.65374035638055	1.31375452832812e-68	2.14489329692419e-67
RAB26|ENSG00000167964|protein_coding	3.10305753381921	3.35459516320259	1.50941952004658e-68	2.45992023217646e-67
GPR17|ENSG00000144230|protein_coding	-2.32332111691102	-0.707200998811347	3.04636391059221e-68	4.93369641363083e-67
SCN3B|ENSG00000166257|protein_coding	-2.17249120210126	0.946257998180186	9.96196601417941e-68	1.59577045327367e-66
RNFT2|ENSG00000135119|protein_coding	2.12011816015955	2.80820779443168	1.12469234473356e-67	1.799012292391e-66
FBXO43|ENSG00000156509|protein_coding	2.40202838159177	0.305240416820053	1.1435539637016e-67	1.82757237772909e-66
GRIN2B|ENSG00000273079|protein_coding	-2.7974271665766	-0.266674071574804	1.28846657469057e-67	2.05735362036125e-66
C2orf40|ENSG00000119147|protein_coding	-2.93457819697991	2.79587717580877	1.71565934893535e-67	2.7322627613966e-66
CCDC78|ENSG00000162004|protein_coding	3.51059754259939	2.92956671440038	2.61409755056614e-67	4.15577417079932e-66
CST1|ENSG00000170373|protein_coding	6.91351146082658	3.6507748665534	4.9420438952127e-67	7.82238944355593e-66
PPDPFL|ENSG00000168333|protein_coding	-5.76289855654208	-1.12099285916724	8.03534832494078e-67	1.26743482918592e-65
ADAM8|ENSG00000151651|protein_coding	2.29064832684803	4.53730180633794	1.10775787817308e-66	1.7442622964642e-65
HIST1H3H|ENSG00000278828|protein_coding	4.30314457990266	3.51087971899649	1.22439994062699e-66	1.92458709282104e-65
AKR1C2|ENSG00000151632|protein_coding	-3.02067299995382	4.85067736757243	1.40198245224743e-66	2.20181586682977e-65
RHPN1|ENSG00000158106|protein_coding	2.2936736150665	5.56863822338337	2.54687090615227e-66	3.97921181593757e-65
BMP2|ENSG00000125845|protein_coding	-2.13799523756134	1.76980925428369	2.98891258926883e-66	4.66183058919035e-65
MMP27|ENSG00000137675|protein_coding	-2.55443951561466	-1.47157520656457	3.50354734480911e-66	5.45046290017218e-65
MFAP2|ENSG00000117122|protein_coding	2.34847137959557	5.44201908694286	4.75379281238519e-66	7.35763925906677e-65
SQLE|ENSG00000104549|protein_coding	2.31542002001062	6.71641142400677	5.33874528623235e-66	8.25595576418639e-65
OR2B6|ENSG00000124657|protein_coding	4.47055131214851	-0.704336741000747	6.28170371536674e-66	9.68940789740723e-65
EPYC|ENSG00000083782|protein_coding	5.99012139882031	2.00436144046556	7.04212450788612e-66	1.08531214295987e-64
AUNIP|ENSG00000127423|protein_coding	2.22630532887627	2.12171557234237	7.35847218928639e-66	1.13214459827538e-64
ORC6|ENSG00000091651|protein_coding	2.55098249954397	2.98922960214346	7.46697010800823e-66	1.14786487985512e-64
HOXA6|ENSG00000106006|protein_coding	-2.31253437798161	-0.451503784466865	9.30092410144103e-66	1.42616788058836e-64
RERGL|ENSG00000111404|protein_coding	-2.84310779090602	1.34794648221768	1.10899318876867e-65	1.69761984334699e-64
GRM8|ENSG00000179603|protein_coding	2.92721134598242	-0.192968867453502	1.14007826652769e-65	1.74226607144867e-64
SLC7A3|ENSG00000165349|protein_coding	-3.05446565346427	-0.0395106146468652	1.21273944353965e-65	1.85019198298003e-64
PITX1|ENSG00000069011|protein_coding	3.83180579364554	5.056530073116	1.3317446430089e-65	2.02834093907941e-64
CCNE2|ENSG00000175305|protein_coding	2.43078474482261	3.13608151017812	1.33469368454753e-65	2.03112857023977e-64
MYH6|ENSG00000197616|protein_coding	-3.58223079625735	-2.36425289571076	1.85852832971874e-65	2.82592812613432e-64
CSF3|ENSG00000108342|protein_coding	-3.64863717528449	-0.999739651684209	3.42253568095214e-65	5.17801127397384e-64
RGS2|ENSG00000116741|protein_coding	-2.00334444320685	5.49066463937364	3.8567003733315e-65	5.82912481556511e-64
HIST1H2BD|ENSG00000158373|protein_coding	2.68640447575967	5.42061494401763	3.8593269227812e-65	5.82912481556511e-64
MYOCD|ENSG00000141052|protein_coding	-2.3031813387467	0.272003187964194	3.97824179995403e-65	5.99875248157519e-64
CDC6|ENSG00000094804|protein_coding	2.99701255675705	4.90688374130562	4.03382306404652e-65	6.07751516412984e-64
P2RX6|ENSG00000099957|protein_coding	-2.32455157983417	-0.903310112103768	4.52592486395373e-65	6.79637435112324e-64
MAPK10|ENSG00000109339|protein_coding	-2.01620126919827	3.29414758683351	1.42189201635931e-64	2.10902365661791e-63
GRM4|ENSG00000124493|protein_coding	5.37995257635357	3.1333457282186	1.64131773880037e-64	2.43249988146292e-63
METTL11B|ENSG00000203740|protein_coding	5.13511044953155	-2.06564185092991	1.8320213712482e-64	2.71070480806937e-63
CDT1|ENSG00000167513|protein_coding	2.48604771347145	4.12124347826694	1.88351392586474e-64	2.78235926151948e-63
CRYBG2|ENSG00000176092|protein_coding	3.23421938078212	1.67943333978161	1.89575272410853e-64	2.79816184603174e-63
TP53AIP1|ENSG00000120471|protein_coding	-2.27673342187611	0.16815854213618	3.13724174804608e-64	4.61935311725682e-63
CYP1A1|ENSG00000140465|protein_coding	-3.61849105086086	-0.358833685812489	3.38665355174268e-64	4.97851783254157e-63
SCT|ENSG00000070031|protein_coding	3.74104115762064	-0.580367463079401	4.59422760989574e-64	6.73733459270252e-63
F12|ENSG00000131187|protein_coding	2.87768959061303	3.18132474001691	5.02210003088948e-64	7.35885601782071e-63
HES6|ENSG00000144485|protein_coding	2.88930779431591	3.22392086897558	6.52900755216099e-64	9.55920420237764e-63
PROX1|ENSG00000117707|protein_coding	-2.21541331714055	2.02907250692875	7.07809588745565e-64	1.03464437066632e-62
HOXA2|ENSG00000105996|protein_coding	-2.11430058761426	-0.267084402351101	1.04723805492781e-63	1.52466775358576e-62
MMP1|ENSG00000196611|protein_coding	6.5128291743646	5.10053605790291	1.53183266337079e-63	2.22661505232159e-62
CCL28|ENSG00000151882|protein_coding	-2.41253385478741	5.42621320135069	1.59410277921328e-63	2.31527487652937e-62
RGS6|ENSG00000182732|protein_coding	-2.30716231457727	0.830412961733114	2.06731598918209e-63	2.99299216775126e-62
TEPP|ENSG00000159648|protein_coding	-2.51545834219867	-1.58866854764265	2.71925266554176e-63	3.92432687940467e-62
E2F2|ENSG00000007968|protein_coding	2.58777290302851	3.43678210520149	2.81578680297535e-63	4.0604137734724e-62
NXNL1|ENSG00000171773|protein_coding	-2.77419940065254	-3.67685299977967	4.61625878935244e-63	6.63564357250147e-62
FAM72A|ENSG00000196550|protein_coding	2.43592725489166	0.558102360155173	5.24381145409093e-63	7.53175608773899e-62
DLGAP2|ENSG00000198010|protein_coding	-2.06776663330965	-1.69477339008687	9.85561964270495e-63	1.40777950128488e-61
PRELP|ENSG00000188783|protein_coding	-2.02314692200103	6.33357513189764	1.06183699690193e-62	1.51434805017711e-61
AOX1|ENSG00000138356|protein_coding	-2.20157241546857	4.08619752022485	1.13069284650459e-62	1.61128168196945e-61
TDO2|ENSG00000151790|protein_coding	3.7749309063342	2.30318288089077	2.31974699751373e-62	3.29538393895631e-61
KREMEN2|ENSG00000131650|protein_coding	3.94719545202047	1.81778556517826	3.26236621921364e-62	4.62359552769895e-61
GINS2|ENSG00000131153|protein_coding	2.13393613596314	4.37569397936799	3.66433629378159e-62	5.18923755176324e-61
PIK3C2G|ENSG00000139144|protein_coding	-2.64479089099778	2.74414468048419	6.27811843622799e-62	8.84245463225129e-61
S100B|ENSG00000160307|protein_coding	-2.7563079285279	4.06399671039156	8.30393383444088e-62	1.16776079600522e-60
LAMP5|ENSG00000125869|protein_coding	2.94305516291372	3.9008497780251	1.01418912501768e-61	1.42182266908849e-60
PLCZ1|ENSG00000139151|protein_coding	-3.0130908664455	-2.53211286089052	1.06910661819019e-61	1.49765668620701e-60
HIST1H2AM|ENSG00000278677|protein_coding	4.07976725481456	-0.426236789157656	2.04362451649429e-61	2.85180654088807e-60
SDS|ENSG00000135094|protein_coding	2.30401881470428	3.57953857327944	3.28288676429927e-61	4.55315578348765e-60
TMEM270|ENSG00000175877|protein_coding	4.2258816163604	-1.06341630934094	3.71784672743627e-61	5.15248147607676e-60
STON1-GTF2A1L|ENSG00000068781|protein_coding	-2.22591266609698	-2.8798581792822	4.390408415487e-61	6.07529457188769e-60
TYMS|ENSG00000176890|protein_coding	2.02050309160032	4.78636190296098	4.52137163313146e-61	6.25175186591787e-60
NRG2|ENSG00000158458|protein_coding	-2.32937791523081	1.26914602002053	4.70707537960626e-61	6.49862764385944e-60
RTKN2|ENSG00000182010|protein_coding	2.07153854551504	3.35676841855342	5.83622604542831e-61	8.04530629117319e-60
HMCN2|ENSG00000148357|protein_coding	-2.09332576974181	2.42083142934708	1.0172755689716e-60	1.39385946827769e-59
NTF4|ENSG00000225950|protein_coding	-2.44462759960289	0.112591324880446	1.31553245953614e-60	1.79440208887142e-59
SSTR1|ENSG00000139874|protein_coding	-2.31005874282574	-0.264433616339923	1.43138339833422e-60	1.9480334030553e-59
TUBB3|ENSG00000258947|protein_coding	3.7040317281666	1.94947173357496	1.46164788030644e-60	1.98773163048415e-59
SYNGR3|ENSG00000127561|protein_coding	3.15701117868047	1.62345487650406	2.03960894975965e-60	2.76130503228086e-59
DIAPH3|ENSG00000139734|protein_coding	2.29546682196649	3.52981242142727	2.1239935865102e-60	2.87126608809328e-59
CNTNAP3|ENSG00000106714|protein_coding	-2.29512598471778	1.02927016764824	2.40255068285073e-60	3.24540979517522e-59
CHRNA6|ENSG00000147434|protein_coding	4.33748237034454	0.265745733127378	4.56291608905808e-60	6.10912548649332e-59
THRSP|ENSG00000151365|protein_coding	-2.78869512304926	4.54892990210479	8.44306387311682e-60	1.12460619674568e-58
FAM72D|ENSG00000215784|protein_coding	2.9442273440375	-0.485650161549657	8.9912734280454e-60	1.19674904022115e-58
TFR2|ENSG00000106327|protein_coding	3.27116187887534	1.9179836035175	9.65878962788655e-60	1.28175780252668e-58
CNKSR2|ENSG00000149970|protein_coding	-2.09152201087459	0.891056654905183	1.05554075532411e-59	1.39878411773059e-58
MYPN|ENSG00000138347|protein_coding	-4.05571790228649	0.948987199414085	1.43167525947054e-59	1.89170773913302e-58
CLCN1|ENSG00000188037|protein_coding	-2.21793753349051	-1.0742987260766	1.88648210990211e-59	2.48541964479483e-58
CEMIP|ENSG00000103888|protein_coding	3.17311287139356	4.4410874087286	2.47846755970911e-59	3.25590293390151e-58
AK5|ENSG00000154027|protein_coding	-2.37092263066315	4.37816286498048	2.49778370487218e-59	3.27890550701044e-58
ORC1|ENSG00000085840|protein_coding	2.28633421695577	2.7757006780575	2.94203962681315e-59	3.85651475991283e-58
SEMA3D|ENSG00000153993|protein_coding	-2.09200928334954	2.75063336575702	3.54715299999392e-59	4.64301101044626e-58
SAPCD2|ENSG00000186193|protein_coding	2.2619559139514	4.47011319443842	3.8159473819455e-59	4.98048344494756e-58
ENAM|ENSG00000132464|protein_coding	-2.35202906766381	-2.53958421920094	5.8822621304611e-59	7.6498903279743e-58
CFAP45|ENSG00000213085|protein_coding	2.69668744985701	2.61494125828705	6.05145300015058e-59	7.8642898509473e-58
ZNF695|ENSG00000197472|protein_coding	3.22142405573548	1.33601484465815	1.18999695201242e-58	1.53987132314936e-57
ADRB3|ENSG00000188778|protein_coding	-2.81240442704048	-2.69782984205377	1.21945077232177e-58	1.57573870259799e-57
ADGRD2|ENSG00000180264|protein_coding	-3.59593771900246	0.368916219334995	1.30045523024036e-58	1.67682987961745e-57
AJM1|ENSG00000232434|protein_coding	2.05678866355339	2.47306464921016	1.30708049797946e-58	1.68417646847531e-57
TMEM132A|ENSG00000006118|protein_coding	2.1891060700826	6.70975009815109	1.35737792116517e-58	1.74774440842224e-57
ADGRG4|ENSG00000156920|protein_coding	-3.0462611985982	-3.41700140150022	1.36371468649197e-58	1.75465911646079e-57
EGR3|ENSG00000179388|protein_coding	-2.12153491028969	5.34271926303228	2.50222196631195e-58	3.20365583909686e-57
BRIP1|ENSG00000136492|protein_coding	2.18770650062597	3.59482988667782	6.89705712284179e-58	8.72585868050123e-57
ADM2|ENSG00000128165|protein_coding	2.19843298709416	3.96653990139268	1.00748551598461e-57	1.27108405439198e-56
BMP3|ENSG00000152785|protein_coding	-3.3661795279609	0.349639205067692	1.06366913472512e-57	1.34010500631051e-56
OLR1|ENSG00000173391|protein_coding	2.21951121503036	4.3704318610433	1.2645131243103e-57	1.58873603957464e-56
HIST1H2AI|ENSG00000196747|protein_coding	4.74011595865815	1.06362777477277	1.44475046337074e-57	1.80892721810316e-56
LRRN3|ENSG00000173114|protein_coding	-2.16590748018688	1.76113997409076	1.8044507416102e-57	2.24844222470371e-56
HBG2|ENSG00000196565|protein_coding	-2.213964995621	-3.02026084424902	2.50364942820755e-57	3.10476471100465e-56
CNTFR|ENSG00000122756|protein_coding	-2.61650148726204	3.2012925686233	2.79817395099837e-57	3.46763468125429e-56
SLC8A3|ENSG00000100678|protein_coding	-2.06519712769304	-1.47636919939302	3.35532445182346e-57	4.15241413925391e-56
MATN3|ENSG00000132031|protein_coding	2.8439535648555	4.73848056682789	5.69241931840011e-57	7.00649984580027e-56
HCN2|ENSG00000099822|protein_coding	3.68936193221418	0.865613796039085	7.73130497741313e-57	9.48390823411726e-56
GALR1|ENSG00000166573|protein_coding	-2.71181987889366	-3.01170955806722	9.60762082161172e-57	1.17537975752265e-55
SAA2|ENSG00000134339|protein_coding	-2.8174729049172	4.19417440008139	1.27840701191344e-56	1.56082577681833e-55
C6orf58|ENSG00000184530|protein_coding	-2.01129547124483	-2.61944580182498	1.43360819093637e-56	1.74678904070133e-55
ARTN|ENSG00000117407|protein_coding	3.20906550483659	2.24199599380117	1.68298321818312e-56	2.04652112030238e-55
CST2|ENSG00000170369|protein_coding	5.24060686795581	1.90724893328817	2.04646684662021e-56	2.48187078158917e-55
MYO18B|ENSG00000133454|protein_coding	-2.71345912237449	0.960907666982665	2.40767352128878e-56	2.91408751859986e-55
OTC|ENSG00000036473|protein_coding	-3.14482149286607	-3.67181712619252	3.47551042550302e-56	4.18698684638403e-55
HIST1H2BO|ENSG00000274641|protein_coding	4.56100741520747	-0.516463858574221	3.83832824266454e-56	4.61794892283464e-55
CCL16|ENSG00000275152|protein_coding	-2.19839791443918	-2.53859649782476	5.4312961986704e-56	6.5000120294569e-55
IL4I1|ENSG00000104951|protein_coding	2.70174514023979	3.487233304662	5.82602911388316e-56	6.96782335721665e-55
TCEAL6|ENSG00000204071|protein_coding	-2.10108712551186	-3.30105408779812	6.61630024576175e-56	7.89217680432356e-55
FOXP3|ENSG00000049768|protein_coding	2.14599542741961	2.60081499262446	1.28128161601256e-55	1.52236045410393e-54
HASPIN|ENSG00000177602|protein_coding	2.02567088631255	1.56753137177946	1.4066258265319e-55	1.66910404448933e-54
RIPPLY3|ENSG00000183145|protein_coding	3.15404301706758	1.76743141995052	1.65389775540858e-55	1.95612467423079e-54
RNASE7|ENSG00000165799|protein_coding	-2.56787839676135	-0.713171788652131	1.66965002556647e-55	1.97346980560933e-54
HIST1H2BK|ENSG00000197903|protein_coding	2.11614556898608	5.08664907309129	1.71903139796032e-55	2.03051496616588e-54
IL21R|ENSG00000103522|protein_coding	2.63549643575574	2.35292867912219	2.99235900738457e-55	3.52082163182546e-54
SLC16A3|ENSG00000141526|protein_coding	2.25657444716265	5.52928098864408	3.39319895146085e-55	3.987283298626e-54
TIGD3|ENSG00000173825|protein_coding	2.02586221908387	0.0884992264306719	3.98761970355346e-55	4.67669481382514e-54
LMX1A|ENSG00000162761|protein_coding	-2.44007608939448	-1.46589356968847	1.0150954171729e-54	1.18286632212927e-53
MISP|ENSG00000099812|protein_coding	3.25328632354292	5.39332491003916	1.06626539948667e-54	1.24090053382567e-53
EFCAB1|ENSG00000034239|protein_coding	-2.35801286480658	0.389928379691785	1.10489366449354e-54	1.28420899352626e-53
ISG15|ENSG00000187608|protein_coding	3.53732563641926	6.93454608680572	1.32343504141831e-54	1.53428883633139e-53
PRR11|ENSG00000068489|protein_coding	2.76878377764522	4.44125650201877	1.92196892564053e-54	2.21404478711953e-53
SCN2A|ENSG00000136531|protein_coding	-2.31688716501226	1.65794290072966	2.54163752368953e-54	2.91862297549548e-53
PTN|ENSG00000105894|protein_coding	-2.37595229533484	5.50613594459854	4.02639748485958e-54	4.60322709934671e-53
HIST1H3J|ENSG00000197153|protein_coding	4.36091581076502	-1.79311116906577	4.35321828000594e-54	4.9706086712898e-53
GFAP|ENSG00000131095|protein_coding	-2.43485085745752	0.740584956496172	5.06255209862281e-54	5.77690970147688e-53
GADL1|ENSG00000144644|protein_coding	-3.12839173008949	-1.74244396127922	5.30765833362084e-54	6.05279755319638e-53
CDC25A|ENSG00000164045|protein_coding	2.18100272709617	3.10131844660402	6.00926115143481e-54	6.84000853945448e-53
HTR1D|ENSG00000179546|protein_coding	3.61917727560133	0.344930556269626	7.17866519348639e-54	8.15063580911478e-53
HIST1H4I|ENSG00000276180|protein_coding	2.04074542944759	4.02170454603289	8.42017937665079e-54	9.54234435599844e-53
CXCL11|ENSG00000169248|protein_coding	3.74178991685994	3.8720278336901	8.61516604798788e-54	9.75722642552838e-53
BCAS4|ENSG00000124243|protein_coding	2.02047706438681	5.02632864785088	1.12549432978612e-53	1.27073069385988e-52
E2F8|ENSG00000129173|protein_coding	2.64735182632669	2.72610674518441	1.54666367698309e-53	1.74083565130986e-52
KIFC2|ENSG00000167702|protein_coding	2.09537023285129	4.53411907126734	1.61768085920363e-53	1.81964039645861e-52
NR4A3|ENSG00000119508|protein_coding	-2.04159134995653	3.26686482794317	2.00395378294548e-53	2.25134782978806e-52
IRX6|ENSG00000159387|protein_coding	-2.38613520283922	1.46295642615067	2.11178140472045e-53	2.37101987648113e-52
GLDN|ENSG00000186417|protein_coding	-2.07933177124607	2.35026791516486	3.6305310050961e-53	4.05863857127585e-52
PRR36|ENSG00000183248|protein_coding	2.20727006320993	5.22554677008468	5.43998656181896e-53	6.05907705704437e-52
ITPKA|ENSG00000137825|protein_coding	3.35621079062032	0.57841539459533	6.1240904104878e-53	6.81267533102978e-52
OGN|ENSG00000106809|protein_coding	-2.36043232473027	5.17514669870296	6.43827668270119e-53	7.14904667733579e-52
PNMA8C|ENSG00000277531|protein_coding	-2.77641360971199	-2.71693362780469	2.18817872230808e-52	2.39748851560067e-51
CXCL10|ENSG00000169245|protein_coding	3.60519626377875	5.77417083481305	3.49827346870527e-52	3.82597318218941e-51
GPRC5A|ENSG00000013588|protein_coding	2.37688062977113	8.42358373526382	3.5307317207501e-52	3.85914716376991e-51
C3orf67|ENSG00000163689|protein_coding	2.1020605379041	2.27457459631021	3.67422106043049e-52	4.01115353891254e-51
SLC7A14|ENSG00000013293|protein_coding	-2.57889166607112	-2.65987790942582	4.20709477053739e-52	4.59013254561937e-51
GNG13|ENSG00000127588|protein_coding	5.43655118590098	0.0595105310674619	4.3142060762418e-52	4.70134521693697e-51
HIST1H3D|ENSG00000197409|protein_coding	3.45381168486027	1.22241099778333	4.51205178793093e-52	4.91399521355045e-51
GFRA2|ENSG00000168546|protein_coding	-2.06735226286298	0.812602569247372	4.83331100368421e-52	5.2607171026311e-51
DPP6|ENSG00000130226|protein_coding	-2.68449226190247	-0.130073282996099	5.30371856265797e-52	5.76926366117768e-51
HIST1H2BE|ENSG00000274290|protein_coding	3.69964343255829	-1.24987198580274	7.8855667640851e-52	8.56234836136154e-51
ASB4|ENSG00000005981|protein_coding	-2.47127007359349	-1.32133358530627	9.02124396507125e-52	9.78379236474722e-51
ELANE|ENSG00000197561|protein_coding	-2.38571550003687	-2.43748593026415	9.74690825843877e-52	1.05644847422063e-50
S100P|ENSG00000163993|protein_coding	4.79125423587408	5.81939298491741	1.07608870302515e-51	1.1649606680633e-50
ACKR1|ENSG00000213088|protein_coding	-2.32678548150696	5.04915884995881	1.7708043676042e-51	1.90794975037711e-50
C9orf116|ENSG00000160345|protein_coding	2.04302504740812	3.19583396032232	2.22809258181014e-51	2.39638748950019e-50
COX6C|ENSG00000164919|protein_coding	2.80034050857915	9.21081502628821	2.74942301253352e-51	2.94836236222954e-50
TNFRSF18|ENSG00000186891|protein_coding	2.91967247405965	3.21540602507765	4.59440631012998e-51	4.90079004467743e-50
CD80|ENSG00000121594|protein_coding	2.24330260079626	0.47431837802059	5.01185687570444e-51	5.33980408324026e-50
SYNDIG1|ENSG00000101463|protein_coding	2.83014654314245	2.9158145553326	1.08797024131655e-50	1.15172593184268e-49
FAM72B|ENSG00000188610|protein_coding	2.35901379777853	0.371435427767947	1.11244590587049e-50	1.17626414799527e-49
CST4|ENSG00000101441|protein_coding	8.32029995343109	2.4278545010107	1.44433312031213e-50	1.5209900115584e-49
NSG1|ENSG00000168824|protein_coding	-2.19303630648177	1.9490616023625	1.77565521321975e-50	1.86664854638127e-49
TESMIN|ENSG00000132749|protein_coding	2.00017812608435	5.21123105091532	2.52240516604285e-50	2.63791853626198e-49
PIF1|ENSG00000140451|protein_coding	2.35444996847591	1.72057495870627	3.06053779521607e-50	3.1970117187657e-49
RGS7BP|ENSG00000186479|protein_coding	-2.10259053053604	-0.511286776469147	5.31714199007699e-50	5.52562752317388e-49
LCN6|ENSG00000267206|protein_coding	-2.29697765954645	-1.69400584925823	5.59582026598706e-50	5.80858301480818e-49
CAMK2N2|ENSG00000163888|protein_coding	3.09056139018862	0.0108904847993977	8.04173438666056e-50	8.30003910118377e-49
GABRE|ENSG00000102287|protein_coding	-2.32362680278708	3.87294627223276	9.64159917319156e-50	9.93434920484068e-49
ALX4|ENSG00000052850|protein_coding	-2.34471652306018	2.05979098011496	2.15716270813218e-49	2.2076262100417e-48
HIST1H2BH|ENSG00000275713|protein_coding	3.48966942232982	0.953648714990798	2.48710071766835e-49	2.54098556720703e-48
DQX1|ENSG00000144045|protein_coding	3.88709395923067	1.21906532450179	2.52588756066471e-49	2.57771156064462e-48
RNF186|ENSG00000178828|protein_coding	-3.06097275029207	-1.41326614312174	3.45584362510836e-49	3.51095920614674e-48
EPN3|ENSG00000049283|protein_coding	2.20010219378708	5.58353422616144	3.4699319220935e-49	3.52330056183487e-48
PENK|ENSG00000181195|protein_coding	-3.00384075483763	1.36259904877278	4.29951687438515e-49	4.35590004768205e-48
MAPK8IP2|ENSG00000008735|protein_coding	2.74727319109	5.07710427927318	6.39991947415408e-49	6.45144575531746e-48
KIAA1211|ENSG00000109265|protein_coding	2.68649117489846	2.75424951583179	6.78587408333333e-49	6.83671165277007e-48
HAPLN1|ENSG00000145681|protein_coding	5.35224652598036	2.60257913110894	7.04578190281636e-49	7.09462953109434e-48
AGMO|ENSG00000187546|protein_coding	-2.07067873406872	-0.391682227298584	7.64074742285079e-49	7.68945506994767e-48
CREB3L1|ENSG00000157613|protein_coding	2.30654212160241	6.25694936967962	1.18631418553754e-48	1.18991900764829e-47
DBX2|ENSG00000185610|protein_coding	-2.01897288962344	-1.47736547637343	1.20967367426923e-48	1.21267948958354e-47
TNFRSF9|ENSG00000049249|protein_coding	2.6960317559805	1.77792103177897	1.22308012502911e-48	1.2247666668452e-47
FFAR3|ENSG00000185897|protein_coding	-2.120266453919	-3.355092494078	1.24281104566573e-48	1.24315341785462e-47
NRG1|ENSG00000157168|protein_coding	-2.14476069190403	2.99717837462558	1.66616236506559e-48	1.66021831711118e-47
HIST2H4A|ENSG00000270882|protein_coding	2.89719345488099	-0.71410320161669	1.83602738517053e-48	1.82646998234361e-47
CYSRT1|ENSG00000197191|protein_coding	2.28605661659139	1.25635543898183	2.50546449533616e-48	2.48154434876312e-47
SFRP1|ENSG00000104332|protein_coding	-2.53856886252135	8.04266644461099	4.74199187458071e-48	4.67123507775435e-47
ILDR2|ENSG00000143195|protein_coding	2.27890441546616	0.917064098829816	8.59214191226774e-48	8.38207073708871e-47
METRN|ENSG00000103260|protein_coding	2.38088715388289	5.78245083560596	9.41787073585138e-48	9.17774789100278e-47
COL1A1|ENSG00000108821|protein_coding	2.25688037405502	12.7380792453036	1.12472650208849e-47	1.09253128118869e-46
RHBDL1|ENSG00000103269|protein_coding	2.63227281697698	2.19084764139049	1.19218138685847e-47	1.15681737458127e-46
C20orf204|ENSG00000196421|protein_coding	2.36131822397924	1.26203378923804	1.47047461825446e-47	1.42457132841033e-46
HIST1H2AD|ENSG00000196866|protein_coding	3.58503276876984	0.810441566284665	2.1392558875479e-47	2.0592890052191e-46
TICRR|ENSG00000140534|protein_coding	2.07357521946812	3.32409292827497	2.26315868987442e-47	2.17510037134304e-46
FGFBP2|ENSG00000137441|protein_coding	-2.72271867810733	1.46467526521947	2.70673089834828e-47	2.59591650604929e-46
NKX3-2|ENSG00000109705|protein_coding	2.9878279210004	0.24487101997133	4.49549660826596e-47	4.28654101486704e-46
ART1|ENSG00000129744|protein_coding	-2.92640520729741	-2.67796910425854	5.51569142478911e-47	5.2510423606212e-46
HSH2D|ENSG00000196684|protein_coding	2.6691457322041	4.38115164162118	9.66352238707529e-47	9.1518648376292e-46
LEF1|ENSG00000138795|protein_coding	2.02439969701919	4.76448825572697	1.12058604600903e-46	1.06014797630506e-45
TMEM145|ENSG00000167619|protein_coding	3.82054961500324	2.15570489313218	1.34711351435767e-46	1.27313096580757e-45
LHX2|ENSG00000106689|protein_coding	4.36673868113404	-0.1633445897727	1.99255347356536e-46	1.87726042099529e-45
MARCH4|ENSG00000144583|protein_coding	4.77373485127266	0.16300321125561	2.02947111114384e-46	1.9110502086523e-45
DNASE1L2|ENSG00000167968|protein_coding	2.29038010175018	0.635994504585591	2.4421195619382e-46	2.29604767721325e-45
GBX2|ENSG00000168505|protein_coding	4.31476381262568	-2.1171540264068	2.454104775123e-46	2.30612174908685e-45
CELSR3|ENSG00000008300|protein_coding	2.50290754864832	3.98828318156364	3.12500996698e-46	2.92144984297229e-45
S100A14|ENSG00000189334|protein_coding	2.66675734488251	7.74512895669834	3.58359814599236e-46	3.34327977083717e-45
GPR19|ENSG00000183150|protein_coding	2.33186485782289	0.83826020031134	5.13933796403867e-46	4.77750541408715e-45
PTK6|ENSG00000101213|protein_coding	2.01834965885329	4.43615203782403	6.48151162521872e-46	6.0006039549131e-45
PTGFR|ENSG00000122420|protein_coding	-2.08262879016527	2.04318950369531	7.17789626413144e-46	6.63516836432313e-45
SMIM22|ENSG00000267795|protein_coding	2.51847825768587	5.68785378328202	1.2046361786377e-45	1.10678997080807e-44
CCR8|ENSG00000179934|protein_coding	3.2004267154419	-0.322451343193431	1.65860673789942e-45	1.51927372989727e-44
SYNGR4|ENSG00000105467|protein_coding	3.1208237209399	-1.50024208453466	1.76396063911254e-45	1.61414845781694e-44
CADM3|ENSG00000162706|protein_coding	-2.20290067654079	2.32298661268248	1.82261517147211e-45	1.66614191531098e-44
POSTN|ENSG00000133110|protein_coding	2.12936737555019	10.1879425434505	2.91497102516183e-45	2.65402702917819e-44
CLPSL2|ENSG00000196748|protein_coding	3.35657178756946	0.615440558793996	3.67452368886181e-45	3.33388193759551e-44
HIST3H2BB|ENSG00000196890|protein_coding	3.15176632006777	1.51484436571934	4.85389055135789e-45	4.39075151768323e-44
CPA2|ENSG00000158516|protein_coding	-2.35181755878242	-2.49919421976406	5.2552884444169e-45	4.74911705865549e-44
MYBPH|ENSG00000133055|protein_coding	-2.23885288605626	-0.986136315543198	7.18758097694588e-45	6.47595695466265e-44
IFI6|ENSG00000126709|protein_coding	2.88857012306955	8.55716770262548	1.00057971981237e-44	8.97506166659766e-44
SRMS|ENSG00000125508|protein_coding	2.36285528319308	2.49302404937092	1.27308644919493e-44	1.13632667085221e-43
FAT2|ENSG00000086570|protein_coding	-2.19132061952348	4.10817698198981	1.4689325595533e-44	1.30535832690603e-43
CCL21|ENSG00000137077|protein_coding	-2.35574798367887	4.15869995553655	1.81406566736817e-44	1.60733832069639e-43
RPE65|ENSG00000116745|protein_coding	-2.62349597262663	-2.68687070871599	2.04346628405754e-44	1.80883132067599e-43
HOXC13|ENSG00000123364|protein_coding	2.97044175457336	3.52121683516279	2.53827463491205e-44	2.23825029403299e-43
DPEP1|ENSG00000015413|protein_coding	2.45822296771221	0.658710038318399	2.53845076034918e-44	2.23825029403299e-43
INMT-MINDY4|ENSG00000254959|protein_coding	-2.35377649577056	-4.29160203958265	3.31175502684281e-44	2.91020873728612e-43
JAKMIP1|ENSG00000152969|protein_coding	2.78283699293193	0.958540922756345	4.13340618683324e-44	3.62521687545688e-43
CAPZA3|ENSG00000177938|protein_coding	-2.77075449221379	-2.87426897141331	5.1446140325364e-44	4.49689300725558e-43
CCNE1|ENSG00000105173|protein_coding	2.81172900139708	3.15146765656412	5.36403601755094e-44	4.68417863870309e-43
CHST9|ENSG00000154080|protein_coding	-2.35490636421324	2.13912885025513	5.67801565598459e-44	4.95121874324688e-43
CAMP|ENSG00000164047|protein_coding	4.3335694087286	0.82778432284641	7.00674465801403e-44	6.08939441197916e-43
CNTD2|ENSG00000105219|protein_coding	3.04187252712993	3.02572690969433	8.80115442053342e-44	7.6124325157115e-43
ADGRL3|ENSG00000150471|protein_coding	-2.01848481268153	2.09539624538992	9.85077686153505e-44	8.50408244988915e-43
NKAIN1|ENSG00000084628|protein_coding	3.98654662007282	5.50913771757242	1.03350578654873e-43	8.91791708877955e-43
DCT|ENSG00000080166|protein_coding	-2.53951768099298	-0.373044073060852	1.30956784102349e-43	1.12839127450315e-42
SLC16A12|ENSG00000152779|protein_coding	-2.18457858207842	0.100049184511636	1.75690268060084e-43	1.50668720672216e-42
FBN2|ENSG00000138829|protein_coding	3.0665333223108	3.70948305141716	2.9995466239818e-43	2.55665581964271e-42
SLC7A5|ENSG00000103257|protein_coding	2.60804503338124	7.01982615346482	3.25247239938987e-43	2.77093554251164e-42
HIST1H2BC|ENSG00000180596|protein_coding	2.71357024948437	3.0562816567967	3.45448199065707e-43	2.93889974416022e-42
STARD10|ENSG00000214530|protein_coding	2.14581527421898	7.91946817106672	3.74002789575079e-43	3.18033753851783e-42
ANKRD22|ENSG00000152766|protein_coding	2.11600854914171	2.85120783954661	4.24273238812165e-43	3.6010662228307e-42
RTBDN|ENSG00000132026|protein_coding	6.26557688933871	1.13679526971805	8.44911947498351e-43	7.14123668846954e-42
CBX2|ENSG00000173894|protein_coding	2.71590902428932	4.68250654655727	1.0764647806832e-42	9.06457239949139e-42
TMEM92|ENSG00000167105|protein_coding	2.59187437329825	0.44184879266217	1.22126558935283e-42	1.02553546598985e-41
HOXC11|ENSG00000123388|protein_coding	3.57953106064076	3.18903324142996	1.80718037891476e-42	1.51195206355749e-41
MYBPC1|ENSG00000196091|protein_coding	-3.24591712847513	6.46396902422627	2.80008550112138e-42	2.33404739544806e-41
HIST1H2BJ|ENSG00000124635|protein_coding	2.59368968661807	1.86108590930712	5.63777307980654e-42	4.67155500976211e-41
HIST2H2BE|ENSG00000184678|protein_coding	2.03018365835837	6.35148150814512	7.34400640703163e-42	6.0798192576224e-41
MUC1|ENSG00000185499|protein_coding	2.53516480832501	9.15683699906801	1.00456071687068e-41	8.28990900672146e-41
GRIN2D|ENSG00000105464|protein_coding	2.23376074437508	2.20639974993874	1.56791387212786e-41	1.28628451642482e-40
METTL21C|ENSG00000139780|protein_coding	-2.91553289816622	-3.83521880003087	1.91393153585331e-41	1.56731741242295e-40
C2CD4B|ENSG00000205502|protein_coding	-2.05221940673789	1.19631202659031	2.69245247468444e-41	2.19101186364393e-40
LRRC46|ENSG00000141294|protein_coding	2.1036032221446	2.560545047689	3.63453535251409e-41	2.941818516491e-40
MRLN|ENSG00000227877|protein_coding	-3.01735309908746	-3.39749065386508	3.91129436975138e-41	3.16300887674103e-40
CAPS|ENSG00000105519|protein_coding	2.18670782585744	5.59140602004135	4.81405685760331e-41	3.87751562776345e-40
SGCG|ENSG00000102683|protein_coding	-2.61954059221991	1.31285089803225	5.5772359713766e-41	4.48625250599656e-40
TRPA1|ENSG00000104321|protein_coding	6.33700557351755	4.01691041461652	7.71736867035477e-41	6.1885524827867e-40
PLCXD3|ENSG00000182836|protein_coding	-2.19979347048105	1.00231792607926	8.29074673706658e-41	6.64540869807699e-40
HAS1|ENSG00000105509|protein_coding	-2.24484561325898	0.567131565328036	8.69148215357077e-41	6.96047015871536e-40
HIST1H4D|ENSG00000277157|protein_coding	4.31817681679536	-0.57425176304216	1.05384547372263e-40	8.41731833499094e-40
ZMYND10|ENSG00000004838|protein_coding	2.53393380956003	3.87589788975804	1.16037855358156e-40	9.25194231017712e-40
HRASLS5|ENSG00000168004|protein_coding	-2.14703250396765	4.07631135283816	1.84825150790342e-40	1.45954789586718e-39
LRRC73|ENSG00000204052|protein_coding	2.09328564808552	1.60302501297795	2.09492627905952e-40	1.65218881825915e-39
TEX26|ENSG00000175664|protein_coding	-2.62434489294027	-3.57311727777015	2.16257739410271e-40	1.70406217838258e-39
KLK4|ENSG00000167749|protein_coding	3.07585750450088	1.71987894211004	2.44384791122947e-40	1.92152701725297e-39
ITIH2|ENSG00000151655|protein_coding	-2.31095111387581	0.979088408968056	2.49173764901831e-40	1.95748580778569e-39
ENTHD1|ENSG00000176177|protein_coding	2.86378011428126	-1.29031233184996	2.80109256217265e-40	2.19860940191286e-39
GABRG1|ENSG00000163285|protein_coding	-2.34896442028221	-3.35094353282889	2.88520077516485e-40	2.26364823133612e-39
MYT1|ENSG00000196132|protein_coding	4.50607548658302	1.98950901006038	2.92829525071072e-40	2.29646653462865e-39
OR2L13|ENSG00000196071|protein_coding	-2.39427884335384	-2.58842396122444	4.72511387237246e-40	3.67700138675191e-39
APOBEC3B|ENSG00000179750|protein_coding	2.58601729163441	3.45758909678901	4.84876718403643e-40	3.77160960694865e-39
MAS1L|ENSG00000204687|protein_coding	-2.1846211600525	-3.00844010838687	5.03290017615582e-40	3.91316071512244e-39
C10orf90|ENSG00000154493|protein_coding	-2.43011339330326	0.455273003528356	5.19881251349063e-40	4.03870094918367e-39
ACTL8|ENSG00000117148|protein_coding	7.84275965634691	2.41281868254668	5.71768330086338e-40	4.43798804306006e-39
IGFL2|ENSG00000204866|protein_coding	3.20956203643585	0.860835688251108	6.06400343781231e-40	4.69675692890284e-39
SYT13|ENSG00000019505|protein_coding	5.01696075115763	6.07657122485541	6.41558271972747e-40	4.96482967931169e-39
IGFL3|ENSG00000188624|protein_coding	4.87644625129994	-0.806081552964887	6.76151901858205e-40	5.23031008872421e-39
MYOG|ENSG00000122180|protein_coding	-3.24258273902528	-1.93007911818808	8.62081515507903e-40	6.65154692479642e-39
MYF6|ENSG00000111046|protein_coding	-4.12540458686372	-0.617788232447857	9.51624372376004e-40	7.32997050508543e-39
NOS1|ENSG00000089250|protein_coding	-2.68281078417478	-0.143731741147948	1.01309551994775e-39	7.79353778163193e-39
BMPER|ENSG00000164619|protein_coding	-2.03906702838191	1.35187882439131	1.60272997564923e-39	1.22412968901606e-38
ACAN|ENSG00000157766|protein_coding	4.30601713465548	4.07116816866906	1.64086145475658e-39	1.25167393744142e-38
SHOX|ENSG00000185960|protein_coding	-2.15213734240125	-3.57590455566415	2.20026603441353e-39	1.67277344450493e-38
ERMN|ENSG00000136541|protein_coding	2.55062605458052	1.03884051626291	2.37115789875031e-39	1.79968108912257e-38
TRPM1|ENSG00000134160|protein_coding	-2.14603817110069	-3.29101974239851	2.52422975180786e-39	1.91027057707677e-38
ULBP1|ENSG00000111981|protein_coding	3.0944872927821	0.794171568570389	2.82279552776909e-39	2.13266137356004e-38
RIIAD1|ENSG00000178796|protein_coding	3.3511264096142	-0.0249056602937194	3.56634307632842e-39	2.68325563824047e-38
CIB3|ENSG00000141977|protein_coding	3.02969323297316	-0.675589154388094	4.63170527555897e-39	3.47330067235742e-38
CFB|ENSG00000243649|protein_coding	2.56075657051616	5.91506133855188	4.72324128252907e-39	3.53952750611036e-38
HIST1H3B|ENSG00000274267|protein_coding	5.53242260899421	-0.429367837825458	5.14898092915468e-39	3.85165837531122e-38
LINGO1|ENSG00000169783|protein_coding	2.50877013419522	4.58813095034198	6.66021692839461e-39	4.96779943857864e-38
MYOC|ENSG00000034971|protein_coding	-3.60781873567314	2.33909305198902	7.02462270382296e-39	5.23530481066937e-38
KCNA1|ENSG00000111262|protein_coding	-2.09854150289038	-0.216139376572791	1.37192935661266e-38	1.01497055702131e-37
DNAAF3|ENSG00000167646|protein_coding	2.43866765609933	1.94563299168235	1.47319819296905e-38	1.08811689151152e-37
OASL|ENSG00000135114|protein_coding	2.37104482589368	4.36090800821365	1.77173426565522e-38	1.30490205245317e-37
ASTN1|ENSG00000152092|protein_coding	-2.00023069333393	0.76549301717027	2.03303670815296e-38	1.49432313508166e-37
CNTNAP2|ENSG00000174469|protein_coding	3.95327218720606	5.27358622250085	2.28021540595328e-38	1.67329469260638e-37
LYPD1|ENSG00000150551|protein_coding	2.24110983137578	0.707260075991869	2.57545463421426e-38	1.88689987425988e-37
CDKN2A|ENSG00000147889|protein_coding	2.76156853751799	4.38516503681685	3.65237010964454e-38	2.66514386417189e-37
ACTC1|ENSG00000159251|protein_coding	-2.4952480852466	0.0800677942397679	3.65587928157633e-38	2.66663271824099e-37
FOXH1|ENSG00000160973|protein_coding	2.2616664149572	-1.47347032321596	3.73847320611262e-38	2.72468811950922e-37
KISS1R|ENSG00000116014|protein_coding	4.12332993192343	0.383617166696731	4.42433083641822e-38	3.21809801022327e-37
FAM57B|ENSG00000149926|protein_coding	2.86051205604711	1.22702835741865	5.85940939635882e-38	4.25170174224199e-37
LRTM2|ENSG00000166159|protein_coding	5.57314162874332	0.907346633649209	6.3956010019169e-38	4.63336537070237e-37
CSMD2|ENSG00000121904|protein_coding	2.11476858354601	1.94488886832381	1.19600011400688e-37	8.57897355582572e-37
HIST1H4E|ENSG00000276966|protein_coding	4.08459659563719	0.650214267785718	1.27864623971226e-37	9.16094020598895e-37
HIST1H2BF|ENSG00000277224|protein_coding	3.86745926278899	0.0591610380937733	1.4566552829145e-37	1.0425824899931e-36
ETV7|ENSG00000010030|protein_coding	2.01071616425687	2.81353691894788	1.5570602981739e-37	1.11336863778445e-36
FAM72C|ENSG00000263513|protein_coding	2.68584642116258	-1.51633399755171	2.51855322209054e-37	1.78890194628536e-36
NPW|ENSG00000183971|protein_coding	4.14033079568591	0.727543970373832	2.71924952161859e-37	1.928436525976e-36
CRABP2|ENSG00000143320|protein_coding	2.14898997397489	9.08366645428863	2.84574411242389e-37	2.01420991661036e-36
HIST2H2BF|ENSG00000203814|protein_coding	2.71823997575653	1.84397183275309	3.62126205579764e-37	2.54920560771641e-36
CLDN8|ENSG00000156284|protein_coding	-2.09991004400941	3.85810096273961	3.71917233416847e-37	2.61711526072979e-36
MAPK15|ENSG00000181085|protein_coding	2.69248573785352	4.03888754394004	4.77165532193491e-37	3.34476457025978e-36
SPEF1|ENSG00000101222|protein_coding	2.44430860493828	1.50397089291658	4.957100518064e-37	3.47207407042639e-36
MROH6|ENSG00000204839|protein_coding	2.0156368582228	3.7362275594802	5.26891976430049e-37	3.68479346382417e-36
GMNC|ENSG00000205835|protein_coding	-2.98369898256061	-3.85139457967572	5.45030872245909e-37	3.80724720493439e-36
LRFN2|ENSG00000156564|protein_coding	2.75446443526031	-0.0144241113875703	7.19629075050097e-37	5.0114560251379e-36
HIST1H4H|ENSG00000158406|protein_coding	2.65261158739263	3.0676617768273	7.45313217855469e-37	5.18832878457287e-36
CXCL9|ENSG00000138755|protein_coding	3.17577100727809	6.72005186649755	1.12792836838734e-36	7.80691556541064e-36
DMBX1|ENSG00000197587|protein_coding	3.16865991455869	-0.430336119715064	1.99805150419934e-36	1.37351855580231e-35
TGFBR3L|ENSG00000260001|protein_coding	3.06965400678331	-0.614591328687633	2.45598244664059e-36	1.68194497618861e-35
HIST2H2AC|ENSG00000184260|protein_coding	3.06524931707971	0.641664941717459	2.70303183812301e-36	1.84834436991048e-35
DEGS2|ENSG00000168350|protein_coding	2.52661230311918	6.23606507938947	3.29215263790233e-36	2.24358225004192e-35
HIST1H4K|ENSG00000273542|protein_coding	2.47064073312359	-1.52751197836045	3.2973693034633e-36	2.24629417277209e-35
KCNJ10|ENSG00000177807|protein_coding	2.4216711425869	0.389494809919257	3.81732860833304e-36	2.59272730580944e-35
IL17B|ENSG00000127743|protein_coding	-2.05444762065921	0.35181199886753	4.36508525444321e-36	2.95812328459935e-35
UNC13A|ENSG00000130477|protein_coding	3.96946692116902	2.21859318960516	4.45040671873357e-36	3.01481843203761e-35
ATP1A3|ENSG00000105409|protein_coding	3.24052966472229	2.08961338697479	4.57868366407604e-36	3.10055956439017e-35
PLPPR1|ENSG00000148123|protein_coding	-2.25666750710887	-0.411101063678402	5.20871842390218e-36	3.51932575310547e-35
HIST1H1C|ENSG00000187837|protein_coding	2.30129592546373	6.49996430761601	5.33105066615403e-36	3.59796374884856e-35
OR10A3|ENSG00000170683|protein_coding	-2.49643304889464	-4.16900785829361	6.12920879904675e-36	4.12744012413553e-35
PPP2R2C|ENSG00000074211|protein_coding	3.52209065165789	4.53105296393767	8.33583219938983e-36	5.58645380509127e-35
CPNE7|ENSG00000178773|protein_coding	2.58731978412887	3.28600650353658	8.91664402626405e-36	5.97349344268723e-35
AMZ1|ENSG00000174945|protein_coding	2.67003718906152	2.15358564936719	9.1363840983282e-36	6.11618928116329e-35
SLC14A2|ENSG00000132874|protein_coding	-2.04974116277933	0.483390943304787	9.35488733819761e-36	6.25784744380905e-35
NPY2R|ENSG00000185149|protein_coding	-3.52329343978155	1.30800995670516	1.04923753776045e-35	7.00327481545624e-35
WT1|ENSG00000184937|protein_coding	4.58866168606061	2.45032057215602	1.35617983495609e-35	9.03539262518451e-35
FOXJ1|ENSG00000129654|protein_coding	4.48837451191688	2.74323353031904	1.79951385792695e-35	1.19452190459465e-34
CAPN9|ENSG00000135773|protein_coding	2.73244654052354	3.12401281078742	1.81483845973099e-35	1.20425410220819e-34
HIST1H4J|ENSG00000197238|protein_coding	2.42134566958439	-1.93989626952403	1.87582381361892e-35	1.24381232053512e-34
TMEM249|ENSG00000261587|protein_coding	2.58305562245381	-1.55726766865749	3.70362708813047e-35	2.43356314820878e-34
IL9R|ENSG00000124334|protein_coding	2.07780810228124	-1.05974033485967	3.78997316852538e-35	2.48849775314931e-34
RDH16|ENSG00000139547|protein_coding	2.6614109441968	1.73861774085576	4.56884590214425e-35	2.9923303518553e-34
MYBL1|ENSG00000185697|protein_coding	2.15009655803454	4.26578530765475	5.84478237676045e-35	3.81835279057524e-34
HPN|ENSG00000105707|protein_coding	2.2359892743065	5.50071882325544	7.1045377475537e-35	4.62805295761986e-34
HIST1H2AL|ENSG00000276903|protein_coding	4.13212843349006	-2.10120608262407	7.11950757514492e-35	4.63610688761679e-34
OTX1|ENSG00000115507|protein_coding	2.53695129869805	2.04556534486992	7.15034557828428e-35	4.65451860787921e-34
NAT1|ENSG00000171428|protein_coding	3.25104918769205	7.10024215712732	7.67636857732854e-35	4.98799110670722e-34
TEX19|ENSG00000182459|protein_coding	4.73166938536384	-1.22075633453497	9.0561298852537e-35	5.8761271646455e-34
MMP9|ENSG00000100985|protein_coding	3.37069124578247	7.32918334959407	9.92553013798027e-35	6.42646218455891e-34
COL22A1|ENSG00000169436|protein_coding	3.08287169124633	3.17110456014343	1.06597490212433e-34	6.89446895192986e-34
PRR15|ENSG00000176532|protein_coding	2.38605893458256	5.2445350662548	1.11375176210896e-34	7.19578763028049e-34
PLPPR5|ENSG00000117598|protein_coding	3.12131717618436	-1.62104217297196	1.59257537021288e-34	1.02456434607423e-33
SLC27A6|ENSG00000113396|protein_coding	-2.05042696987695	2.12982416501181	2.16383147258954e-34	1.38715961810958e-33
MEX3A|ENSG00000254726|protein_coding	2.05343869965707	5.67418058683292	2.82753083197374e-34	1.80625694069258e-33
SCUBE3|ENSG00000146197|protein_coding	2.91102583162018	4.51674910333999	2.88776970945728e-34	1.84408930971498e-33
ARMC3|ENSG00000165309|protein_coding	2.85899816371716	1.44158836314124	2.93413742691815e-34	1.87304025969406e-33
KCNG3|ENSG00000171126|protein_coding	2.79387866725713	-0.80232704499979	2.98032464700073e-34	1.90185567544106e-33
CAPSL|ENSG00000152611|protein_coding	3.95863405231369	0.407514371237274	3.0902160499663e-34	1.97128855892966e-33
HIST1H2BL|ENSG00000185130|protein_coding	3.55679102950085	-1.36493462374393	4.87780181352485e-34	3.10071750436077e-33
CADPS|ENSG00000163618|protein_coding	3.42569416417557	1.08907743415048	6.26996629298047e-34	3.97455440115435e-33
CBLN2|ENSG00000141668|protein_coding	6.0944986283796	3.95073559909552	6.43622543857433e-34	4.07567746206198e-33
LHFPL5|ENSG00000197753|protein_coding	3.78759200236245	-0.46129537573587	9.71335822518662e-34	6.12312564507858e-33
SCGB1A1|ENSG00000149021|protein_coding	-3.69828940689867	-0.536746187034147	1.08779408835757e-33	6.84063099207889e-33
NT5DC4|ENSG00000144130|protein_coding	3.04652121642345	-1.98327734503884	1.29013511602957e-33	8.08505455005756e-33
GAL3ST2|ENSG00000154252|protein_coding	4.05064231289033	0.0236361877604585	1.50791411295383e-33	9.43030682765302e-33
FGD3|ENSG00000127084|protein_coding	2.05344577106654	5.91279245103974	1.5403365342052e-33	9.62644054337191e-33
RET|ENSG00000165731|protein_coding	2.93965486774585	6.1131515317358	1.61609106922368e-33	1.00894543884993e-32
HOXC10|ENSG00000180818|protein_coding	2.49915611792884	5.32118796156121	2.17758526770478e-33	1.35483415130844e-32
SPP1|ENSG00000118785|protein_coding	2.32586006082693	8.06855564257642	2.197492560951e-33	1.36628347411183e-32
EDN2|ENSG00000127129|protein_coding	2.52118517501664	2.89195133456165	2.37329729183077e-33	1.47508429760998e-32
SLC44A4|ENSG00000204385|protein_coding	2.55999723545492	6.99618401296092	2.51539663513205e-33	1.5607322594266e-32
RHBG|ENSG00000132677|protein_coding	2.66985918561927	0.375272476185261	2.57015984052499e-33	1.5936219912818e-32
RAMP1|ENSG00000132329|protein_coding	2.63668612345326	4.25728822350586	2.81864178290136e-33	1.74530837546297e-32
AQP4|ENSG00000171885|protein_coding	-2.24423531626525	0.968294808210637	3.82045102995875e-33	2.35279133137385e-32
HIST1H2AJ|ENSG00000276368|protein_coding	5.07877038043839	-2.04028407548138	4.2912886953952e-33	2.63649225938748e-32
SYT5|ENSG00000129990|protein_coding	4.17928108743179	0.624969555658148	4.59289272977355e-33	2.81797794893676e-32
ARNT2|ENSG00000172379|protein_coding	2.05041237285673	6.12992037770321	4.76463691281736e-33	2.9223642956824e-32
CSAG1|ENSG00000198930|protein_coding	8.23553970265245	0.426391603894948	4.82939832395498e-33	2.96108499059111e-32
NLGN1|ENSG00000169760|protein_coding	-2.0561517917562	0.436887752185729	4.84568270252399e-33	2.97006649103049e-32
CALB2|ENSG00000172137|protein_coding	-2.02460492631999	4.31353912169619	4.92278357410188e-33	3.01528798204519e-32
SPOCD1|ENSG00000134668|protein_coding	2.22505638430804	2.46646156621209	4.98256237030372e-33	3.05087419335123e-32
PCSK1|ENSG00000175426|protein_coding	6.50592679978246	5.91928111815105	5.11961537642447e-33	3.13056979316222e-32
SAMD11|ENSG00000187634|protein_coding	2.69702302732205	3.04365795620424	6.28626201469467e-33	3.83105360445726e-32
ELAVL2|ENSG00000107105|protein_coding	2.6365937830865	1.80636785539908	6.7079360032745e-33	4.08118559448554e-32
BMPR1B|ENSG00000138696|protein_coding	4.26215216860152	7.58805600763476	7.25163835173087e-33	4.40902526040435e-32
KCNK15|ENSG00000124249|protein_coding	2.50724141204866	4.07978109816462	7.5612840445047e-33	4.59421391659916e-32
UMODL1|ENSG00000177398|protein_coding	2.84948957343712	0.765224094610028	1.07721116296359e-32	6.51675063765545e-32
GBP5|ENSG00000154451|protein_coding	2.54195059966485	4.8641529247544	1.87946769547584e-32	1.12761850665446e-31
PARD6B|ENSG00000124171|protein_coding	2.17511643654432	5.7585063133112	1.95254812144813e-32	1.17107734208427e-31
MIEN1|ENSG00000141741|protein_coding	2.06061293649034	6.53414681136933	2.26695866338149e-32	1.35785663258631e-31
CGA|ENSG00000135346|protein_coding	8.70167204799422	4.67090530893761	2.37428154648947e-32	1.41979846760594e-31
NELL2|ENSG00000184613|protein_coding	3.27716349319281	5.68229157885194	2.51812168110718e-32	1.50383220791121e-31
TPPP2|ENSG00000179636|protein_coding	-2.16464948851212	-2.89819964964621	2.60851382738292e-32	1.55627895287995e-31
SPDYC|ENSG00000204710|protein_coding	7.33737194131823	2.69103352176713	2.63565874245251e-32	1.57144119767571e-31
C11orf87|ENSG00000185742|protein_coding	-2.22066946808558	-2.94794567406065	2.76309955428501e-32	1.64634303931882e-31
FBXL16|ENSG00000127585|protein_coding	2.02156822502118	5.09050146180921	2.99332906126598e-32	1.7823512334301e-31
CYP1A2|ENSG00000140505|protein_coding	-2.21638676378801	-4.15077350530076	3.33485453579205e-32	1.98299907133149e-31
HIST1H1E|ENSG00000168298|protein_coding	4.16014471247588	1.35867012044359	3.7095360333185e-32	2.20076558129288e-31
SLC7A11|ENSG00000151012|protein_coding	2.22042057508932	3.3664491248389	3.80149735335536e-32	2.25395768942412e-31
ADAMDEC1|ENSG00000134028|protein_coding	2.77573795196009	3.23418536370611	4.56436030258752e-32	2.69395192761627e-31
IL19|ENSG00000142224|protein_coding	5.30533603006533	0.0585707589203048	6.0846869419976e-32	3.56922427890037e-31
VGF|ENSG00000128564|protein_coding	3.74801986987122	0.718952252266543	6.71606164984463e-32	3.9294263375098e-31
NMU|ENSG00000109255|protein_coding	3.70227287312558	1.06690575102883	7.87906146091615e-32	4.59654115754925e-31
MOGAT1|ENSG00000124003|protein_coding	-2.22740304853885	-3.04258747153811	7.90448573242334e-32	4.60989201645184e-31
CEACAM6|ENSG00000086548|protein_coding	4.28851841880613	7.70728533752028	8.55725083256363e-32	4.98258142608058e-31
TLX1|ENSG00000107807|protein_coding	5.83111829771883	1.04709775762419	8.80447702886469e-32	5.12324616855892e-31
HIST1H1B|ENSG00000184357|protein_coding	5.07494670688593	0.0060624442074117	9.35079283006797e-32	5.4376567530392e-31
CLDN9|ENSG00000213937|protein_coding	2.76107029511695	0.819821131037174	9.39547833416828e-32	5.46189270434919e-31
CLGN|ENSG00000153132|protein_coding	2.65382125920102	4.34798841617522	9.8130166409675e-32	5.70097014773648e-31
CHST6|ENSG00000183196|protein_coding	2.23818484417438	1.85789854582166	9.85059923003183e-32	5.72097341718579e-31
DMP1|ENSG00000152592|protein_coding	4.93247715739062	-0.981206087946144	1.28353790226603e-31	7.42121994128658e-31
TINCR|ENSG00000223573|protein_coding	2.58798183446455	4.1823965893528	1.68205776268223e-31	9.68530246796571e-31
MUC2|ENSG00000198788|protein_coding	8.78743782312882	5.57424962263142	1.69624153118619e-31	9.76387603002071e-31
TMEM190|ENSG00000160472|protein_coding	2.75340990861006	-1.89302133104319	1.84972667801177e-31	1.06271480504126e-30
AMH|ENSG00000104899|protein_coding	2.70532138398497	1.1722331055275	1.87144600934489e-31	1.07451303920482e-30
GABRQ|ENSG00000268089|protein_coding	5.75509440511181	2.03962715218024	1.89205491424549e-31	1.08565919621134e-30
CFAP47|ENSG00000165164|protein_coding	3.09001110262287	0.110162007294062	1.99991689040064e-31	1.14682536782134e-30
LY6H|ENSG00000176956|protein_coding	2.37323545356105	-0.159841268212927	2.04876044128305e-31	1.17446308214379e-30
TAS1R3|ENSG00000169962|protein_coding	2.16073614407169	1.36168741408403	2.65191364856218e-31	1.51639345794162e-30
IL17REL|ENSG00000188263|protein_coding	3.13859049939905	0.0941206381109024	3.28205366046697e-31	1.87082211007152e-30
APLP1|ENSG00000105290|protein_coding	2.63779811687105	3.92891806690015	3.59176819045608e-31	2.04415521936458e-30
KCNH1|ENSG00000143473|protein_coding	3.02794129331983	1.57774768480208	4.00252797679179e-31	2.27151908154595e-30
CA9|ENSG00000107159|protein_coding	4.79790258185476	2.71138595809734	4.48524540506525e-31	2.5383301224738e-30
TMEM215|ENSG00000188133|protein_coding	3.97485451274429	-0.89056228159234	4.97508096203301e-31	2.81116074901056e-30
SLC4A1|ENSG00000004939|protein_coding	-2.02385666909465	-2.96348893070632	5.14362965671175e-31	2.9036876995523e-30
NSG2|ENSG00000170091|protein_coding	5.86549141709318	2.46802815607215	6.0757540600144e-31	3.42031984370733e-30
CCDC187|ENSG00000260220|protein_coding	4.68714950597326	-1.18207205209709	6.33511031436152e-31	3.56521784740339e-30
AADAC|ENSG00000114771|protein_coding	-2.89382578347716	0.280425397187467	8.62055187758522e-31	4.83043578202345e-30
CHRNA9|ENSG00000174343|protein_coding	6.72249905821414	2.87337519342697	9.31018796364157e-31	5.21204016280952e-30
HIST1H3C|ENSG00000278272|protein_coding	3.74613248416469	-1.79868945928068	9.83944189649552e-31	5.50493274671421e-30
GDA|ENSG00000119125|protein_coding	-2.48917734949298	-1.67779900680469	1.20192909795836e-30	6.70384724222246e-30
PF4|ENSG00000163737|protein_coding	-2.36463001304398	-3.80842431302983	1.25498494964868e-30	6.99762031967805e-30
ADGRB2|ENSG00000121753|protein_coding	2.0153036660525	5.14032195932017	1.27198284093974e-30	7.09022059479917e-30
HS3ST4|ENSG00000182601|protein_coding	-2.73846686241909	0.0854323449228317	1.31919652089558e-30	7.34437682823037e-30
C19orf33|ENSG00000167644|protein_coding	2.77646219761749	4.15071418109719	1.76761985823686e-30	9.79582983097989e-30
IGFALS|ENSG00000099769|protein_coding	2.87544386442203	2.17697137560933	2.14921378634157e-30	1.18779227674372e-29
CD177|ENSG00000204936|protein_coding	4.93661885008235	3.24765672955125	2.48192543882806e-30	1.36875323031359e-29
FGFR3|ENSG00000068078|protein_coding	2.39478239999365	4.98647118819911	2.93238092290909e-30	1.61178854542581e-29
MARCH10|ENSG00000173838|protein_coding	2.6002176372456	-0.430379304276121	2.991891142266e-30	1.64400071694429e-29
ENTPD8|ENSG00000188833|protein_coding	2.70064497449151	2.05924185894476	3.92190335581881e-30	2.14658291905006e-29
RCOR2|ENSG00000167771|protein_coding	2.35971183062136	2.69246584099116	4.16421013673247e-30	2.27851823485166e-29
HIST1H1T|ENSG00000187475|protein_coding	3.53770066897795	-2.90873683901185	4.53844686094967e-30	2.48179225182353e-29
MS4A15|ENSG00000166961|protein_coding	4.18243950089502	1.96458452503543	4.55483719558036e-30	2.49000509743334e-29
CELF3|ENSG00000159409|protein_coding	4.53505978096239	-0.0598929504036104	4.98671273034599e-30	2.71954850163507e-29
HOXB9|ENSG00000170689|protein_coding	2.63877031887803	1.42457028496755	5.11295129178652e-30	2.78588327438128e-29
HHIPL2|ENSG00000143512|protein_coding	3.23250461777248	1.72411500449057	6.60344821770529e-30	3.58402398781583e-29
INSM1|ENSG00000173404|protein_coding	5.33160996304884	2.92425857008755	7.08642992153564e-30	3.83927589452341e-29
MNX1|ENSG00000130675|protein_coding	3.18963753189403	0.863935949982937	8.05624586458212e-30	4.35301022831811e-29
BRSK2|ENSG00000174672|protein_coding	2.88147047750033	1.47617034363395	9.06825823161148e-30	4.88818967324544e-29
HIST1H3G|ENSG00000273983|protein_coding	3.03862034245976	0.609672283034495	9.1175019342556e-30	4.91327538190592e-29
CCDC151|ENSG00000198003|protein_coding	2.18043345360916	0.958067536893158	9.90059494414602e-30	5.328944595641e-29
CHRND|ENSG00000135902|protein_coding	-3.29708199583344	-2.37823950772501	1.17029636027413e-29	6.28787523550662e-29
FAM196A|ENSG00000188916|protein_coding	3.71745368402304	3.82764650737877	1.21951698616258e-29	6.5503937525981e-29
EMX1|ENSG00000135638|protein_coding	3.59983114581514	1.39076368028637	1.22852290371487e-29	6.59681553296169e-29
TERT|ENSG00000164362|protein_coding	2.78310810456653	-0.886705462946139	1.24089418084688e-29	6.66127553319784e-29
CST6|ENSG00000175315|protein_coding	2.64242377890259	2.04555534894352	1.37260417485767e-29	7.35960685013025e-29
TMEM151A|ENSG00000179292|protein_coding	3.73741002283774	-0.971294572665272	1.38000728153618e-29	7.39493276159661e-29
HIST1H1D|ENSG00000124575|protein_coding	3.60790111592289	0.558804023488827	1.61012026034226e-29	8.61784590993919e-29
PNCK|ENSG00000130822|protein_coding	2.59215839031777	1.3725022769461	1.75496302554042e-29	9.37650198019021e-29
CLPSL1|ENSG00000204140|protein_coding	3.02208307563975	1.46294193144964	1.98081616191682e-29	1.0561444176094e-28
HIST1H2BG|ENSG00000273802|protein_coding	2.38028839845069	2.72472213783679	2.46233970278524e-29	1.30751030430144e-28
MSLNL|ENSG00000162006|protein_coding	4.04874543093853	-1.27147479405711	2.56881079112361e-29	1.36324933975005e-28
SIM2|ENSG00000159263|protein_coding	2.24049693120142	3.25476406724759	2.57358885832315e-29	1.3649870208255e-28
SCX|ENSG00000260428|protein_coding	2.05938766504254	0.364394299859518	2.71498512727905e-29	1.43704241940966e-28
IGF2BP1|ENSG00000159217|protein_coding	3.71512181212283	-0.102853313480967	3.42130488251689e-29	1.80510869346394e-28
NKX6-1|ENSG00000163623|protein_coding	2.78123596420221	1.19131058224656	3.5837079438395e-29	1.88859848245011e-28
GNG3|ENSG00000162188|protein_coding	2.84409329488142	-0.319512024496497	4.0622789743738e-29	2.13522509495531e-28
AOC1|ENSG00000002726|protein_coding	3.52544979727497	2.00656614036147	4.97992955318046e-29	2.61151418365082e-28
SGCZ|ENSG00000185053|protein_coding	-2.6104055270203	-3.5980741012045	5.41828658838223e-29	2.83729428935908e-28
DLX4|ENSG00000108813|protein_coding	2.07359669037056	0.975235849101057	5.91250605233396e-29	3.08807673705762e-28
HIST3H2A|ENSG00000181218|protein_coding	2.04418838437337	4.14302796786315	7.13195663611583e-29	3.71643721953739e-28
LKAAEAR1|ENSG00000171695|protein_coding	2.83240132310407	-2.49632801017367	7.31609408650272e-29	3.81129664678499e-28
TF|ENSG00000091513|protein_coding	-2.14845139156856	5.06040771176215	7.48971268595686e-29	3.89950484122589e-28
KCNE4|ENSG00000152049|protein_coding	2.6284818180067	6.29276140763488	7.91651144764284e-29	4.11817379174658e-28
HIST1H4C|ENSG00000197061|protein_coding	4.49394969640687	-0.451977888772975	7.94276022963822e-29	4.13064485732116e-28
FUT7|ENSG00000180549|protein_coding	2.03106545886838	-0.406735104239261	8.00407691963632e-29	4.1613406780068e-28
HIST1H3F|ENSG00000277775|protein_coding	4.67287624556664	-1.23872322537889	8.48245386391036e-29	4.39996999712265e-28
PRAC2|ENSG00000229637|protein_coding	5.92834469897824	-1.30859865794133	1.07555248189574e-28	5.55681710552566e-28
SLC16A6|ENSG00000108932|protein_coding	2.43543154086286	5.34272766904286	1.28734820651739e-28	6.62841936736336e-28
CASP14|ENSG00000105141|protein_coding	6.74766066408332	5.34200711836037	1.29773468660838e-28	6.68000375258722e-28
BBOX1|ENSG00000129151|protein_coding	-2.03618149823854	3.14647226092737	1.32775352534146e-28	6.8287153690012e-28
HIST1H2BM|ENSG00000273703|protein_coding	5.12031755890621	-2.37483043051237	1.38005929197073e-28	7.09370794046675e-28
SIX2|ENSG00000170577|protein_coding	2.36736697229524	3.22189349331699	1.81550006789201e-28	9.302964643686e-28
LCN1|ENSG00000160349|protein_coding	3.01174589293624	-3.53475611111031	2.34521997887115e-28	1.19734163994392e-27
MMP3|ENSG00000149968|protein_coding	2.3034017618962	3.89563486842028	2.60620207231626e-28	1.32908984895792e-27
KRT37|ENSG00000108417|protein_coding	3.29385097028747	-1.44294224428871	2.80366226829215e-28	1.42738330007975e-27
GDF15|ENSG00000130513|protein_coding	2.41494696719823	4.47410808841312	3.03520061354812e-28	1.54223529636065e-27
SAA4|ENSG00000148965|protein_coding	-2.00751470420912	-1.12889788698628	3.13397519055581e-28	1.59153341495219e-27
KISS1|ENSG00000170498|protein_coding	2.71092914594078	-1.52335417053294	3.19448811307803e-28	1.62090362473258e-27
TSPAN1|ENSG00000117472|protein_coding	2.46926576085085	6.63467788007524	3.24799251355118e-28	1.64667143489309e-27
FSIP1|ENSG00000150667|protein_coding	2.68723548731168	4.17682276200344	4.0978092997559e-28	2.07057411180263e-27
CFAP99|ENSG00000206113|protein_coding	2.01450087510525	-0.354779208245911	4.38920706162578e-28	2.21473191227949e-27
KCNA4|ENSG00000182255|protein_coding	-2.67012620719244	-2.75633410339003	4.62780209605116e-28	2.33317820199414e-27
KCNK9|ENSG00000169427|protein_coding	3.07158011765598	-1.2486920059589	4.72380606379876e-28	2.38091890861373e-27
F7|ENSG00000057593|protein_coding	2.81720430518422	3.07145935537284	4.77579465643522e-28	2.40511933391349e-27
TYRP1|ENSG00000107165|protein_coding	4.12761338567609	1.17505548285041	4.8129715279599e-28	2.42182644373925e-27
PVALB|ENSG00000100362|protein_coding	4.99559596353705	3.84663661792653	5.36085419811757e-28	2.69527299825047e-27
EPO|ENSG00000130427|protein_coding	3.92278419495092	0.0697487523662415	5.36790184724946e-28	2.69806915938023e-27
CYP21A2|ENSG00000231852|protein_coding	2.32586136584655	1.63046700262516	5.51052503278589e-28	2.76745731591225e-27
OPRD1|ENSG00000116329|protein_coding	2.83009750143709	1.70332093837489	6.34721317528309e-28	3.18061427538682e-27
FCRLB|ENSG00000162746|protein_coding	3.19347965335229	2.95047321528396	6.77508755793423e-28	3.39315074798058e-27
KCNJ3|ENSG00000162989|protein_coding	5.21345233075458	5.83931262263079	9.20100348710319e-28	4.57906300187386e-27
ZBED2|ENSG00000177494|protein_coding	2.55679944095563	0.32248525933777	9.24561990248002e-28	4.60000628472252e-27
DIO1|ENSG00000211452|protein_coding	3.52729495214407	3.61874904244862	9.38666837287608e-28	4.66762433058245e-27
CACNG4|ENSG00000075461|protein_coding	2.38106371747838	6.52565617135377	1.09424277717689e-27	5.42934616552238e-27
ORM1|ENSG00000229314|protein_coding	5.93946567780166	3.23760206770038	1.12934899830368e-27	5.60047283917052e-27
FABP6|ENSG00000170231|protein_coding	4.32123001809918	0.0613575618005614	1.33965351184423e-27	6.62347753473094e-27
LAG3|ENSG00000089692|protein_coding	2.00866810541362	2.58270928397835	1.5256064902976e-27	7.52441886208991e-27
MMP10|ENSG00000166670|protein_coding	3.10511220469646	2.40439063279277	1.79750045570161e-27	8.82705457756632e-27
RUFY4|ENSG00000188282|protein_coding	2.38793235721708	0.419161189799092	1.80895472860887e-27	8.87850043197999e-27
ADAMTS20|ENSG00000173157|protein_coding	4.30557671479758	-1.87631447279464	1.85642962257486e-27	9.10904859401258e-27
HOXB13|ENSG00000159184|protein_coding	5.69509742618356	2.4659845155069	2.50310830015879e-27	1.22259701881579e-26
IFNL2|ENSG00000183709|protein_coding	4.28546331817645	-3.28753684357751	2.67084355025737e-27	1.30277175322199e-26
FGF5|ENSG00000138675|protein_coding	3.85405970068462	-1.57539476977394	2.72734623198434e-27	1.32926096219264e-26
SPHKAP|ENSG00000153820|protein_coding	-2.69888694452979	0.285119880837619	2.84474565505534e-27	1.38462084095254e-26
TIGIT|ENSG00000181847|protein_coding	2.05973154924199	2.84602046879384	2.9263489500328e-27	1.42395779115104e-26
RGS8|ENSG00000135824|protein_coding	2.38289144434767	-1.18902018140984	2.97731354023599e-27	1.44798090873251e-26
TNR|ENSG00000116147|protein_coding	2.89626661124863	0.690095571243545	3.07288512556692e-27	1.49326095970737e-26
IFNL3|ENSG00000197110|protein_coding	4.06693549698958	-3.25926566725237	3.13583569923193e-27	1.52262896816142e-26
GJA3|ENSG00000121743|protein_coding	2.25728656965701	-1.37136616047353	3.33579830581976e-27	1.61799140374453e-26
EPHA8|ENSG00000070886|protein_coding	3.66203570108751	0.401827091734201	3.38124864994833e-27	1.63959853738814e-26
MIOX|ENSG00000100253|protein_coding	2.19173470736654	-2.19553472840424	3.44618722434042e-27	1.66974990813719e-26
SLC30A8|ENSG00000164756|protein_coding	5.87470924707177	5.9625336701476	3.53190112423212e-27	1.71036716218816e-26
RIMS4|ENSG00000101098|protein_coding	3.3497697668755	4.94435121548218	4.18284806034698e-27	2.02020767586059e-26
BPIFB1|ENSG00000125999|protein_coding	4.00874916490203	5.51899407041173	4.53368494223936e-27	2.1861633499696e-26
CST5|ENSG00000170367|protein_coding	7.92554112019596	3.63063775385382	4.76385352102473e-27	2.29410505767119e-26
CALHM1|ENSG00000185933|protein_coding	2.86808086292817	-1.46908553386148	5.22624599562304e-27	2.50812836506836e-26
ADGRF4|ENSG00000153294|protein_coding	3.39974255113475	-0.142172264087874	5.26901317573013e-27	2.52798451916968e-26
AADACL3|ENSG00000188984|protein_coding	-3.0106753548707	-3.74980362584805	6.60009861714391e-27	3.15328395774336e-26
KIF1A|ENSG00000130294|protein_coding	4.30212447730327	4.13904489756897	8.582245443647e-27	4.08415900470279e-26
CLDN25|ENSG00000228607|protein_coding	3.86593609851262	-2.8118507999372	8.98777816946715e-27	4.27266595094727e-26
HIST1H2AG|ENSG00000196787|protein_coding	2.25107847862749	2.16628894224453	9.1429964437506e-27	4.34531676534796e-26
PMCH|ENSG00000183395|protein_coding	2.29049332575682	-3.50212859993117	9.34369881831941e-27	4.43837917442671e-26
KCNJ6|ENSG00000157542|protein_coding	2.95932292759729	0.260600734049863	1.05465480546371e-26	5.00320302931636e-26
CEACAM5|ENSG00000105388|protein_coding	4.35177307972647	5.66725592800159	1.2233569135329e-26	5.78989696694209e-26
CDH2|ENSG00000170558|protein_coding	2.57270468005497	3.67362697454218	1.2865057454211e-26	6.07925866947426e-26
PRAME|ENSG00000185686|protein_coding	4.91722289291728	4.84243121781069	1.57351992731373e-26	7.41044209607804e-26
MAEL|ENSG00000143194|protein_coding	4.40302206114947	1.09423811130598	1.67997105782312e-26	7.90561808055437e-26
APOA1|ENSG00000118137|protein_coding	3.74668673005773	0.175889256772556	2.19752499347245e-26	1.02877942899671e-25
PLEKHD1|ENSG00000175985|protein_coding	2.44707201791812	2.48651741870166	2.3692406170618e-26	1.10831134766186e-25
C2orf54|ENSG00000172478|protein_coding	3.48369333135172	4.1049770859326	2.60141048842953e-26	1.21566557059043e-25
DLX5|ENSG00000105880|protein_coding	2.5675567195451	1.42294780309591	2.68214812391572e-26	1.25275017210419e-25
AKR7A3|ENSG00000162482|protein_coding	2.57976761660522	4.76152918685415	3.24627063512096e-26	1.5111805995031e-25
PIGR|ENSG00000162896|protein_coding	-2.27284094727625	6.52110982923569	3.33362266604818e-26	1.55065128111977e-25
AC004233.2|ENSG00000270168|protein_coding	3.64742201658639	-0.753926631600069	4.02405596344515e-26	1.86607243975343e-25
HOXC12|ENSG00000123407|protein_coding	4.07374637286319	2.50650606866597	4.18592233819851e-26	1.94063891853917e-25
KLHDC7B|ENSG00000130487|protein_coding	2.93854833305563	4.38514774402234	4.48086806823491e-26	2.0747299101965e-25
CLPS|ENSG00000137392|protein_coding	2.98980720661264	-1.23044100144952	4.56537390971446e-26	2.11224167509852e-25
SLC6A4|ENSG00000108576|protein_coding	3.84542047882847	3.85397127293289	4.73792060752726e-26	2.18928349782788e-25
LIX1|ENSG00000145721|protein_coding	3.68070389091639	-1.54391508803493	8.32808576459015e-26	3.81039307097112e-25
TMEFF2|ENSG00000144339|protein_coding	-2.14362029411288	-3.04868156649913	9.91600919972014e-26	4.5187034894809e-25
MRGPRX3|ENSG00000179826|protein_coding	-2.14240832433135	-0.803943286673762	1.17050890973886e-25	5.31663479016989e-25
JPH3|ENSG00000154118|protein_coding	2.43018903030698	0.694768393907894	1.1732092768584e-25	5.3262351641321e-25
CABP7|ENSG00000100314|protein_coding	2.30315117789091	-0.392640840972767	1.18648490492052e-25	5.38246712864369e-25
SOX11|ENSG00000176887|protein_coding	3.03591419975675	4.05787690096426	1.32681305283498e-25	6.00470329120613e-25
LHCGR|ENSG00000138039|protein_coding	-2.78544207521367	-1.3841829094729	1.3321865233461e-25	6.02687424155205e-25
PYDC1|ENSG00000169900|protein_coding	4.46993398761262	2.65774215720578	1.46809701330413e-25	6.63512603349176e-25
ONECUT2|ENSG00000119547|protein_coding	3.36326480798702	2.00656946161904	1.54460925776929e-25	6.97051480855118e-25
CLDN6|ENSG00000184697|protein_coding	4.82799544125966	1.28738367749658	1.63256512290547e-25	7.35647054017096e-25
MYOD1|ENSG00000129152|protein_coding	-3.4688554465881	-2.94712971273347	1.89481498179593e-25	8.5065197810349e-25
GAD1|ENSG00000128683|protein_coding	3.31412583547901	1.6124881231907	2.40084210521259e-25	1.07252186073166e-24
HIST1H3I|ENSG00000275379|protein_coding	5.6241075435065	-2.64189009679003	2.49948118860805e-25	1.11548871630234e-24
TRH|ENSG00000170893|protein_coding	5.73007168994494	4.66249721891304	3.29501210796245e-25	1.46297248276005e-24
C1orf194|ENSG00000179902|protein_coding	2.25284322964325	-0.312929076593474	3.45254654577458e-25	1.53141907008399e-24
VSTM2L|ENSG00000132821|protein_coding	2.68271781128338	2.55404132687686	4.03176713131182e-25	1.78441570621565e-24
BCAS1|ENSG00000064787|protein_coding	2.44664560876511	5.44878607813966	4.20323432989338e-25	1.85849291912358e-24
FRMPD3|ENSG00000147234|protein_coding	2.00151134558277	2.24297644817277	4.64455124952025e-25	2.05012953890202e-24
INHA|ENSG00000123999|protein_coding	2.83090646341978	1.71300864653166	4.67317881987891e-25	2.06226449866071e-24
NXPH4|ENSG00000182379|protein_coding	2.45271944385759	2.84519492292311	4.96034206992285e-25	2.18686280426055e-24
FSD1|ENSG00000105255|protein_coding	2.87580612375985	-0.262732790941051	5.26807694050743e-25	2.32027988488385e-24
SPINK4|ENSG00000122711|protein_coding	3.70068390685853	-0.727857730493036	5.7598840443055e-25	2.53259130114716e-24
SUSD3|ENSG00000157303|protein_coding	2.11308834996073	5.84716749901358	5.86882633210273e-25	2.57861912050642e-24
MAST1|ENSG00000105613|protein_coding	2.06958987836251	1.07188460143313	6.45782181339872e-25	2.83261065528518e-24
FOXD3|ENSG00000187140|protein_coding	3.06209167808984	-0.577336011872122	6.76542134179926e-25	2.96395329296249e-24
SLCO1A2|ENSG00000084453|protein_coding	-2.43578004729732	0.207568912836061	6.97258124352289e-25	3.05250090369323e-24
FOXD1|ENSG00000251493|protein_coding	2.95776121291877	0.815289268850973	7.12203366353729e-25	3.11492462446446e-24
OSTN|ENSG00000188729|protein_coding	-2.42603346021668	-3.61854979754774	7.99377596223255e-25	3.48946868464371e-24
IL20|ENSG00000162891|protein_coding	3.43363713167985	2.35918140643384	8.56545456775444e-25	3.73273710219831e-24
MINDY4B|ENSG00000214237|protein_coding	2.35849391764153	-1.30360185583048	8.68727090840022e-25	3.78491488701718e-24
CRYBA2|ENSG00000163499|protein_coding	4.73135538586009	-1.49827975194411	9.57367993071012e-25	4.16511284788023e-24
ORM2|ENSG00000228278|protein_coding	4.50632757758831	2.1001124962547	1.01312765382885e-24	4.40137175287455e-24
HIST2H2AB|ENSG00000184270|protein_coding	4.07371062182624	-1.50591624684598	1.18408876100385e-24	5.13058029976727e-24
GABRA5|ENSG00000186297|protein_coding	5.76867531011876	-0.743211758345114	1.30904768354213e-24	5.65986203732015e-24
CDC20B|ENSG00000164287|protein_coding	5.15384584361095	2.84466922004342	1.56615999368362e-24	6.75704246324288e-24
CCL7|ENSG00000108688|protein_coding	3.73320041651768	-0.699782598312614	1.69547608111228e-24	7.30628251901101e-24
TNNI3|ENSG00000129991|protein_coding	3.5013742835775	0.699412338959234	1.71097848765017e-24	7.37133707719241e-24
XKR7|ENSG00000260903|protein_coding	4.87453703716348	0.445669179628266	1.71536262350803e-24	7.38847175083945e-24
PPM1E|ENSG00000175175|protein_coding	2.31801094850664	1.69465822499801	1.72670281011956e-24	7.43555254215383e-24
TRPM5|ENSG00000070985|protein_coding	3.73126475289204	-1.49073785051864	2.10781138917374e-24	9.05092615195108e-24
MAGEA1|ENSG00000198681|protein_coding	7.73691244563929	1.13002857258583	2.33512604145631e-24	1.00009939331539e-23
CCDC185|ENSG00000178395|protein_coding	2.84418870094367	-2.16752058584682	2.35686220850544e-24	1.0091705989485e-23
NEURL1|ENSG00000107954|protein_coding	2.56526202673054	3.89188758514835	2.54926919893719e-24	1.08950052511075e-23
NOTUM|ENSG00000185269|protein_coding	2.49813578011013	0.144316169472378	2.816149912705e-24	1.20016905317275e-23
HS6ST3|ENSG00000185352|protein_coding	2.85414398506166	3.66457476311578	2.91227677700091e-24	1.24055337603124e-23
ASCL2|ENSG00000183734|protein_coding	2.09247188041902	2.25990943582216	2.97919151255985e-24	1.26875960381244e-23
CARD17|ENSG00000255221|protein_coding	2.96553760616564	-2.32355691264347	3.13480138440725e-24	1.33284119751554e-23
CACNA1H|ENSG00000196557|protein_coding	2.37303338814504	5.37622035489588	3.15011509553328e-24	1.3390386223228e-23
GPR37L1|ENSG00000170075|protein_coding	2.18643756125356	0.663490522500738	3.20801723162538e-24	1.3626942639251e-23
RUNDC3A|ENSG00000108309|protein_coding	3.19289927919187	2.30579262883909	3.29433085936135e-24	1.39903103512761e-23
LCN12|ENSG00000184925|protein_coding	2.02795270584965	1.53301240614437	3.36597904770527e-24	1.42912417238282e-23
EDN3|ENSG00000124205|protein_coding	-2.40327015022871	1.80069481998793	4.14991290207858e-24	1.75417156547699e-23
SYT1|ENSG00000067715|protein_coding	2.9773127007228	5.21934426062035	6.0501128392251e-24	2.54141135113678e-23
FABP9|ENSG00000205186|protein_coding	-2.81187148595691	-4.1852177515122	6.27529827670496e-24	2.63417434019835e-23
MCIDAS|ENSG00000234602|protein_coding	2.69498694952427	0.99966863554164	6.54619432355038e-24	2.74408122706205e-23
MYO3B|ENSG00000071909|protein_coding	3.32775668701392	2.64909529425967	7.22305721939165e-24	3.02292770442728e-23
IGFBPL1|ENSG00000137142|protein_coding	2.49152385103919	-0.774497899828437	7.39317265231919e-24	3.09127244364014e-23
SPACA4|ENSG00000177202|protein_coding	2.05149228738471	-1.51495382916027	7.41696993782762e-24	3.09979487157598e-23
DISP3|ENSG00000204624|protein_coding	2.26041636314754	0.908863724415494	7.72480032272221e-24	3.22696157061716e-23
HIST1H4B|ENSG00000278705|protein_coding	4.64061917899101	-1.49670343215157	8.03753458844246e-24	3.3552872028782e-23
HMGA2|ENSG00000149948|protein_coding	2.63164116979004	0.0672991773421794	8.41215602422615e-24	3.50844687847061e-23
GDPD2|ENSG00000130055|protein_coding	2.87657185331786	0.184536289437447	8.86303589076369e-24	3.68886787246251e-23
PLA2G4D|ENSG00000159337|protein_coding	2.40140235169281	-1.26614660535008	9.48585156273514e-24	3.94266563922748e-23
CCNO|ENSG00000152669|protein_coding	2.45286761643766	3.71024102216593	1.06787669543447e-23	4.43138317842578e-23
CHST1|ENSG00000175264|protein_coding	2.09234952903036	4.61045576769053	1.24855521627765e-23	5.15991804040991e-23
TUBA3D|ENSG00000075886|protein_coding	2.87584773771987	2.75100486436403	1.57140660048156e-23	6.4735391040941e-23
CCL20|ENSG00000115009|protein_coding	2.50665185997392	0.576956960848155	1.75605765817502e-23	7.21131571684405e-23
CDH12|ENSG00000154162|protein_coding	-2.31169236950783	-0.741537964122042	1.84664103602796e-23	7.5747329437613e-23
C1orf189|ENSG00000163263|protein_coding	2.08741199990103	-1.69216106250507	2.17825369189579e-23	8.90479526601396e-23
CCL24|ENSG00000106178|protein_coding	-2.08359210808978	-1.82165476036467	2.66895278126233e-23	1.08570104736315e-22
SYN1|ENSG00000008056|protein_coding	2.07658265651581	1.6752387603075	2.7863021755079e-23	1.13216911361562e-22
UNC5A|ENSG00000113763|protein_coding	2.33688785915658	3.1396234198453	2.89664867822781e-23	1.17490296588976e-22
EFNA2|ENSG00000099617|protein_coding	3.40730051476708	-2.71516537390517	3.65258870220565e-23	1.47525579284858e-22
SRD5A2|ENSG00000277893|protein_coding	2.3428528826713	-0.278142461833408	4.30960509814775e-23	1.73483105447611e-22
PRLH|ENSG00000071677|protein_coding	2.90549709844524	-3.18653399934314	5.13898103946797e-23	2.0595629309391e-22
KCNJ16|ENSG00000153822|protein_coding	-2.30484772057653	1.30594801857289	5.83497981584314e-23	2.33334930741481e-22
SERPINB7|ENSG00000166396|protein_coding	3.60484878142039	1.23462932805237	5.97751425870098e-23	2.38982099464251e-22
HIST1H2AB|ENSG00000278463|protein_coding	3.95292680363294	-2.5835845130942	6.28512831249104e-23	2.51004189426474e-22
RNASE10|ENSG00000182545|protein_coding	2.32885297279937	-2.61611741320082	7.38781225795456e-23	2.94393616205367e-22
LTB|ENSG00000227507|protein_coding	2.17823912577658	3.42323714894516	7.85171404559159e-23	3.12673543535239e-22
MSMB|ENSG00000263639|protein_coding	4.01396520702276	4.38883360091844	8.21681322684002e-23	3.26925803491739e-22
DNAJC12|ENSG00000108176|protein_coding	2.07343520317527	5.49880864386603	9.48764221567209e-23	3.76251953747328e-22
PROZ|ENSG00000126231|protein_coding	2.10041258767052	-1.11128788383357	9.61119487545921e-23	3.81068449364407e-22
SMC1B|ENSG00000077935|protein_coding	2.2948412623792	1.110013069527	9.64397118582269e-23	3.82284491001334e-22
KCNH2|ENSG00000055118|protein_coding	2.35415189930861	2.52375551835839	1.0111453053132e-22	4.00640397598455e-22
ANKRD1|ENSG00000148677|protein_coding	-2.0175585886263	0.618138576757333	1.06593746539691e-22	4.21798053275522e-22
ZPLD1|ENSG00000170044|protein_coding	3.38142775741913	1.76499761312186	1.14123675756291e-22	4.50612295205624e-22
KCNH6|ENSG00000173826|protein_coding	3.91724784886241	-0.732530045162074	1.17139885267823e-22	4.62220086293701e-22
CD1A|ENSG00000158477|protein_coding	2.95023997361516	0.873322787950818	1.17454190230241e-22	4.63359587924821e-22
USP41|ENSG00000161133|protein_coding	2.66260111960412	-1.64077082686822	1.23773001386336e-22	4.87863404291997e-22
ELFN2|ENSG00000166897|protein_coding	2.8498531673875	0.67974626032831	1.28088194750212e-22	5.04434094509781e-22
DOK7|ENSG00000175920|protein_coding	2.29906671401547	3.30046090886438	1.3688101861503e-22	5.38011451170356e-22
SCRT1|ENSG00000261678|protein_coding	3.16889253647069	-1.25229179777033	1.52282342821967e-22	5.97640712047731e-22
SHISA8|ENSG00000234965|protein_coding	2.59494719967874	-2.08452090090968	1.55425408778021e-22	6.09712250727091e-22
IFNB1|ENSG00000171855|protein_coding	3.31814151509606	-3.62786971731968	1.71603707271441e-22	6.72160799463434e-22
CSAG3|ENSG00000268916|protein_coding	5.6232761980169	-1.679011203313	2.1640398651713e-22	8.42912331091718e-22
IFNL1|ENSG00000182393|protein_coding	2.9698151510585	-2.45828167015389	2.25414583270719e-22	8.7706852963564e-22
GDF9|ENSG00000164404|protein_coding	2.972045081278	3.05225419127463	2.49244679130369e-22	9.68336646610711e-22
TMPRSS6|ENSG00000187045|protein_coding	2.53118844203004	3.16740408871408	2.67396682153315e-22	1.037304864208e-21
DYDC2|ENSG00000133665|protein_coding	2.13100630691171	0.21068127203232	2.69334296428304e-22	1.04459819518391e-21
NBPF4|ENSG00000196427|protein_coding	3.18319782552203	1.16275545276405	2.77946530304611e-22	1.07707988424338e-21
KPNA7|ENSG00000185467|protein_coding	2.05226642736009	-0.954665292314587	3.46485965499904e-22	1.33924903207383e-21
MEIKIN|ENSG00000239642|protein_coding	2.15985896502868	-3.78505758719205	3.67791373067212e-22	1.41948392390205e-21
NPTX2|ENSG00000106236|protein_coding	2.24343269909692	2.14449040349042	4.3661329189944e-22	1.68116952586094e-21
AGR2|ENSG00000106541|protein_coding	2.42385841654119	9.20465406899994	4.5955098970857e-22	1.76686747525605e-21
HIST1H2BI|ENSG00000278588|protein_coding	4.38813168185173	-2.46883564711292	4.80691333673036e-22	1.84736476774639e-21
HSPB3|ENSG00000169271|protein_coding	-3.31347934580262	-2.11846810142613	5.34119512072502e-22	2.04879352243319e-21
SCG2|ENSG00000171951|protein_coding	2.8255401058384	3.23621907163017	6.10563326265221e-22	2.33412869832493e-21
TMEM171|ENSG00000157111|protein_coding	2.21313573129068	-0.784668557837289	6.12167512843726e-22	2.33927619357564e-21
NKX2-2|ENSG00000125820|protein_coding	5.57414354411567	0.0923439829970236	6.90914058203561e-22	2.63741478693979e-21
C6orf222|ENSG00000189325|protein_coding	3.48029072456751	-2.81464021733435	7.39814617160822e-22	2.82111623074033e-21
VIL1|ENSG00000127831|protein_coding	3.52999659914919	-0.262238189509599	7.65810330973984e-22	2.91656944804546e-21
SERPINC1|ENSG00000117601|protein_coding	2.28187541377967	-0.957356705822852	7.86814241080233e-22	2.99530562944257e-21
KRT75|ENSG00000170454|protein_coding	4.23894315126293	0.944387436091288	7.88241180996954e-22	3.00010872976933e-21
NBPF6|ENSG00000186086|protein_coding	3.10881201889231	0.588270240436783	9.67357624542351e-22	3.66876492031886e-21
F2|ENSG00000180210|protein_coding	4.01185884182203	-1.90907748947568	1.02200469248929e-21	3.87278129662763e-21
IL12B|ENSG00000113302|protein_coding	2.09729873073633	-1.47607286044093	1.09207512203742e-21	4.1348537728028e-21
OTOR|ENSG00000125879|protein_coding	3.09417284808911	-1.29538814427923	1.10312308616478e-21	4.17581310035896e-21
C1orf105|ENSG00000180999|protein_coding	4.07631526801898	-1.17551447787628	1.11567295394241e-21	4.22243954113497e-21
SSTR2|ENSG00000180616|protein_coding	2.04646530251446	4.18787176150302	1.22793998701927e-21	4.6415262261784e-21
PRSS2|ENSG00000275896|protein_coding	4.50414865540647	1.59904856788993	1.32452950231722e-21	4.99934160386053e-21
C4orf50|ENSG00000181215|protein_coding	2.29662703275146	-2.32710053617905	1.51652275795766e-21	5.71331617985501e-21
GNG4|ENSG00000168243|protein_coding	2.81618203059998	3.47984189803649	1.93280345814349e-21	7.23953925780793e-21
SEZ6L|ENSG00000100095|protein_coding	3.5242186497278	3.44383757165461	2.10314047420298e-21	7.87106066979077e-21
TNIP3|ENSG00000050730|protein_coding	2.18401054890794	-0.230988884086082	2.65055728043543e-21	9.87905305405569e-21
KIAA0319|ENSG00000137261|protein_coding	2.43154223986628	0.802915665915085	2.66809593180401e-21	9.9423812893887e-21
STMND1|ENSG00000230873|protein_coding	2.37374810800026	3.44568711537013	2.69989526689e-21	1.00588135789838e-20
SPANXB1|ENSG00000227234|protein_coding	6.95227771559322	-0.0775553088185477	2.98155329656264e-21	1.10967814881293e-20
POU3F2|ENSG00000184486|protein_coding	4.11585430329731	-0.353523612148932	3.4502183316698e-21	1.28121730029587e-20
HIST2H3D|ENSG00000183598|protein_coding	2.35560243951399	-2.47239276047938	3.93365770775471e-21	1.456865681034e-20
TUBA3E|ENSG00000152086|protein_coding	3.05323222023337	0.887077823060029	4.03004702487175e-21	1.49134740596304e-20
MAGEA12|ENSG00000213401|protein_coding	7.99815834041835	0.871680566112357	4.60881560596556e-21	1.70101742887385e-20
A2ML1|ENSG00000166535|protein_coding	3.5139994348479	3.86926185686114	5.04034527333871e-21	1.8565118368323e-20
AC020636.2|ENSG00000260234|protein_coding	3.12283889325578	-2.96122930239453	5.14622713040961e-21	1.89359046519227e-20
ZDHHC22|ENSG00000177108|protein_coding	4.49929942365679	-0.472550183282308	5.57118337588766e-21	2.04622363320333e-20
PGA5|ENSG00000256713|protein_coding	-2.16304853643564	-3.81048478402623	5.57617525759679e-21	2.04741821821935e-20
PYY|ENSG00000131096|protein_coding	2.65323944180361	0.17516631129912	5.95829282435935e-21	2.18575078250644e-20
MSLN|ENSG00000102854|protein_coding	3.9129631678406	4.80611622117781	6.00907713977421e-21	2.20349011255505e-20
LGALS9C|ENSG00000171916|protein_coding	2.51785462561278	-0.886931431338671	6.23482677712137e-21	2.28442543165769e-20
NUPR2|ENSG00000185290|protein_coding	2.00374002392687	1.99342145541654	6.24987757728793e-21	2.28947795431119e-20
CACNA1B|ENSG00000148408|protein_coding	2.62384663254793	0.239847728935401	6.27096592035632e-21	2.29673968698949e-20
GATA4|ENSG00000136574|protein_coding	5.15828991392963	0.708062775655875	6.35846133606389e-21	2.32831515845583e-20
DLL3|ENSG00000090932|protein_coding	2.77872093471036	-0.473340827329066	6.85157719626902e-21	2.5068598145559e-20
WDR38|ENSG00000136918|protein_coding	2.88327303502335	-1.29094221768348	6.93879805578771e-21	2.53826070326065e-20
KRT1|ENSG00000167768|protein_coding	5.50062965790978	4.24244903465147	7.63511619279923e-21	2.78680206031906e-20
ERVV-2|ENSG00000268964|protein_coding	4.98016237738294	-1.82255015364614	7.81126379642232e-21	2.84937701876727e-20
SBK2|ENSG00000187550|protein_coding	4.0312274070925	-1.93539907398676	8.73269396502588e-21	3.17528657991277e-20
HIST1H4A|ENSG00000278637|protein_coding	4.23394246591824	-2.68666762580428	1.02441304208686e-20	3.71741330783269e-20
SALL3|ENSG00000256463|protein_coding	3.22917860385475	-2.13266190149921	1.1053511425201e-20	4.00312188159833e-20
MGAT5B|ENSG00000167889|protein_coding	2.20791263122461	1.70269580272672	1.13637374103215e-20	4.1121916022401e-20
S100A8|ENSG00000143546|protein_coding	3.56877875511289	6.26561193723185	1.25685503047009e-20	4.53822654697385e-20
CNGA2|ENSG00000183862|protein_coding	5.38951410355215	-1.31818105177581	1.28827227721139e-20	4.64704613406969e-20
TUBA4B|ENSG00000243910|protein_coding	2.99931453921461	-1.15709002442915	1.31470461205858e-20	4.73862660947459e-20
HIST1H2BB|ENSG00000276410|protein_coding	4.17852268674404	-2.73871856771712	1.33066727885998e-20	4.79425767963941e-20
HORMAD1|ENSG00000143452|protein_coding	4.1388455791106	1.89905207886546	1.43960614920141e-20	5.17955799420364e-20
SLC8A2|ENSG00000118160|protein_coding	2.64751145930121	0.885550370746754	1.67854585293065e-20	6.02015013037453e-20
SERPINA9|ENSG00000170054|protein_coding	2.6125124890275	0.148577314596209	1.70418839481501e-20	6.10970385226433e-20
GPR26|ENSG00000154478|protein_coding	4.61475705941088	2.34599161238573	1.79157634229518e-20	6.41413301012994e-20
LRG1|ENSG00000171236|protein_coding	2.09827649494871	5.61088012700178	1.98990743508874e-20	7.10737152941886e-20
LGALS9B|ENSG00000170298|protein_coding	2.82915427979598	-1.12201252487166	2.04964310349847e-20	7.31497356870744e-20
DRC7|ENSG00000159625|protein_coding	2.44096026159619	-1.58074347880031	2.26634335172078e-20	8.07407055543381e-20
DUSP13|ENSG00000079393|protein_coding	-2.01370178285787	0.122759175047562	2.29412104372459e-20	8.16982494092193e-20
GPR158|ENSG00000151025|protein_coding	2.43248692111995	1.47056519312479	2.75381738143384e-20	9.77430196675099e-20
GAL|ENSG00000069482|protein_coding	2.59047475054693	1.83148342814719	2.85891897232599e-20	1.01413978004256e-19
FAM83A|ENSG00000147689|protein_coding	2.89679630466029	3.08736849108953	3.1141900077057e-20	1.10361349970519e-19
LHX1|ENSG00000273706|protein_coding	5.92228692928549	0.11218844991068	3.14869888051723e-20	1.11518978103376e-19
CDH7|ENSG00000081138|protein_coding	3.49256441519591	1.04766119400277	3.30937201938521e-20	1.17118224194812e-19
PAX1|ENSG00000125813|protein_coding	2.90507009701182	0.0561167255333465	3.53383775168155e-20	1.24915935322778e-19
SBSN|ENSG00000189001|protein_coding	4.67090815814268	2.64012804978819	3.7513650029251e-20	1.32476233472292e-19
NEU4|ENSG00000204099|protein_coding	2.9945124894306	-0.0946643470820042	3.80240141796961e-20	1.3420022889432e-19
AARD|ENSG00000205002|protein_coding	2.16703620251877	5.90580985658413	4.06813415131079e-20	1.43244715898075e-19
POTEC|ENSG00000183206|protein_coding	5.88286857992994	0.123719162047514	4.31693030033377e-20	1.5174030900786e-19
SLC1A1|ENSG00000106688|protein_coding	2.27452905290825	5.58677981247418	5.3578444254819e-20	1.87710662957591e-19
GCNT3|ENSG00000140297|protein_coding	2.83263833573733	0.723618173061876	5.72304371027377e-20	2.00196259267862e-19
ALG1L|ENSG00000189366|protein_coding	2.14468800433301	1.15681341557003	6.31870587858971e-20	2.20777723683211e-19
ZP4|ENSG00000116996|protein_coding	4.94138654294665	-2.70249252162585	6.383988744774e-20	2.22930016659688e-19
HMX2|ENSG00000188816|protein_coding	4.47983942660468	-1.90919627703278	7.15217405221521e-20	2.49132233150359e-19
MUC5B|ENSG00000117983|protein_coding	2.87970468915056	6.56177564773572	8.17455836578613e-20	2.83982218007744e-19
TMEM82|ENSG00000162460|protein_coding	3.84849185157348	-2.26507674943178	8.44349568398497e-20	2.93100696257643e-19
FEZF2|ENSG00000153266|protein_coding	-2.58782550905724	-3.4292349928699	1.12217747963729e-19	3.87838038127071e-19
HIST1H2AH|ENSG00000274997|protein_coding	3.55182613690876	-1.99619269331962	1.21835154787855e-19	4.20516584633747e-19
RXFP3|ENSG00000182631|protein_coding	2.0042935928908	-3.75927106794336	1.21984422889486e-19	4.20951757756817e-19
INA|ENSG00000148798|protein_coding	3.80235750523416	0.559804878109448	1.34622913675922e-19	4.63596168017142e-19
VMO1|ENSG00000182853|protein_coding	2.06874823272011	1.99633035220222	1.36380488215351e-19	4.6911477141904e-19
ASCL1|ENSG00000139352|protein_coding	5.20511934914255	2.60457783709244	1.38065909934442e-19	4.74822238086719e-19
NPHS1|ENSG00000161270|protein_coding	2.6519566847	-1.45757618855024	1.45207019464935e-19	4.98625579418554e-19
TLX2|ENSG00000115297|protein_coding	2.09870468053497	-2.34490018160856	1.45789054435102e-19	5.00529554324751e-19
MT1H|ENSG00000205358|protein_coding	3.09126886810458	-0.698303395628781	1.71736307583529e-19	5.87059435921477e-19
KRT2|ENSG00000172867|protein_coding	3.39266307151935	-1.64721292461158	1.73040680243518e-19	5.9140691826451e-19
PGLYRP4|ENSG00000163218|protein_coding	3.81457678914428	-0.837698028378026	1.81346625394622e-19	6.19001518857433e-19
GABRA3|ENSG00000011677|protein_coding	4.47099643762492	0.175086243465705	1.85670926129042e-19	6.33381372392475e-19
IL17C|ENSG00000124391|protein_coding	2.62616605498004	-3.04185040657814	1.92367299972147e-19	6.55848932166814e-19
ACOD1|ENSG00000102794|protein_coding	3.05946036542276	-3.37176438258074	2.02347917629589e-19	6.88977202656636e-19
CDK5R2|ENSG00000171450|protein_coding	4.84393249795684	-0.298462330684048	2.08024624005875e-19	7.07642317561677e-19
PCSK1N|ENSG00000102109|protein_coding	2.94292114029484	2.23804095686455	2.21756662220118e-19	7.53225856427734e-19
FCRL4|ENSG00000163518|protein_coding	2.32143988095224	-2.32705846411806	2.27592671273194e-19	7.72470545329002e-19
FAM71F1|ENSG00000135248|protein_coding	2.00248318245659	-2.18171014575227	2.68902417081949e-19	9.09449214255362e-19
BFSP2|ENSG00000170819|protein_coding	2.08816405670205	-0.987341047874947	2.96075059174767e-19	1.00060362980601e-18
CLEC6A|ENSG00000205846|protein_coding	2.76207705345946	-2.52007912218159	3.27581468436642e-19	1.1056407435336e-18
TFF3|ENSG00000160180|protein_coding	2.59828956476475	8.06279176949432	3.48201646796497e-19	1.17392774328513e-18
NKAIN4|ENSG00000101198|protein_coding	2.14259943891813	-1.24017879984806	3.6002859429744e-19	1.21335049739559e-18
HIST2H2AA3|ENSG00000203812|protein_coding	2.61057970854001	-4.12498550882189	3.90356846968946e-19	1.31434134954028e-18
MUC19|ENSG00000205592|protein_coding	3.98962460938966	2.88592225968006	4.27023068057699e-19	1.43487022035675e-18
PEX5L|ENSG00000114757|protein_coding	2.75491989749361	2.45109753098695	4.27497323862985e-19	1.43619798570179e-18
KCNF1|ENSG00000162975|protein_coding	2.53179632375283	3.1263601921183	4.45984043079795e-19	1.49775070331366e-18
DYDC1|ENSG00000170788|protein_coding	3.00993393199344	-3.13872769889542	4.57287010133816e-19	1.53485776834524e-18
EIF4E1B|ENSG00000175766|protein_coding	4.35934202197021	-1.31939237476241	5.18260369684338e-19	1.73662181831287e-18
LIN28A|ENSG00000131914|protein_coding	5.28067654681592	0.560628489212296	5.72195267051208e-19	1.9141708261129e-18
KRT3|ENSG00000186442|protein_coding	3.18706144337987	-2.95049486372774	5.80648842944354e-19	1.94137748501929e-18
NIPAL4|ENSG00000172548|protein_coding	2.2261502006044	0.267005909395086	6.67556775455315e-19	2.22662010993776e-18
ZBBX|ENSG00000169064|protein_coding	2.94567717442502	-1.47589507363259	8.45185694634585e-19	2.80620817229168e-18
ZAN|ENSG00000146839|protein_coding	2.33204291448964	-1.40147443596642	8.66893413461357e-19	2.87617871370448e-18
TEX14|ENSG00000121101|protein_coding	2.02567703297023	2.25751723316214	9.57004343402561e-19	3.16820092167642e-18
TMPRSS4|ENSG00000137648|protein_coding	2.87304809031899	3.06483557342505	1.02628183971632e-18	3.39383366121125e-18
ZIC2|ENSG00000043355|protein_coding	2.921015069397	1.29036906512238	1.03078171219317e-18	3.40685271889076e-18
HPDL|ENSG00000186603|protein_coding	2.03122423280755	1.41433854236108	1.10012658984918e-18	3.63141786158397e-18
ROBO2|ENSG00000185008|protein_coding	2.72185380592689	3.66611635295449	1.39443719466479e-18	4.58706419082066e-18
PAX2|ENSG00000075891|protein_coding	2.52960661343226	1.02538324459674	1.52159980802308e-18	4.99812638224334e-18
CLEC3A|ENSG00000166509|protein_coding	5.72270648416755	7.7744472332503	1.67782312886649e-18	5.50033927493159e-18
SNTN|ENSG00000188817|protein_coding	2.75149870297274	-1.11831872845682	1.893492258082e-18	6.19728717243173e-18
LRRIQ4|ENSG00000188306|protein_coding	2.14087447638777	-1.44775411316601	2.22462313376685e-18	7.26403471106784e-18
TUBA3C|ENSG00000198033|protein_coding	4.73499267855953	-1.63133338071085	2.38110235675655e-18	7.76241933684954e-18
GABBR2|ENSG00000136928|protein_coding	3.76005619585517	1.4268626448858	2.46082875340461e-18	8.01800897667995e-18
NAT16|ENSG00000167011|protein_coding	3.31117168833041	-2.74427590315156	2.5285064790565e-18	8.22965850255841e-18
OTOG|ENSG00000188162|protein_coding	3.96961571178049	-2.59493525966879	2.99558634770894e-18	9.71505361605141e-18
PGK2|ENSG00000170950|protein_coding	3.41885829775011	-3.89376825615222	3.2233241793234e-18	1.04405799242848e-17
ROS1|ENSG00000047936|protein_coding	3.88575293218957	0.484631324299965	3.63345443299413e-18	1.17334338724668e-17
C16orf92|ENSG00000167194|protein_coding	2.25391007364383	-3.41825870731076	3.69794273764678e-18	1.19374378381894e-17
PAGE2|ENSG00000234068|protein_coding	6.42848125688537	-0.453149077982556	3.75809090346097e-18	1.21272912108663e-17
TCL1B|ENSG00000213231|protein_coding	4.88314437117947	-2.07445883042769	4.01148214999186e-18	1.29220117872786e-17
SIX3|ENSG00000138083|protein_coding	3.03745921184809	1.57900628937711	4.19698990565248e-18	1.35052023638994e-17
UTS2|ENSG00000049247|protein_coding	2.11835415160542	-1.72082214334258	4.23989490445315e-18	1.36408456477666e-17
PPBP|ENSG00000163736|protein_coding	-2.04171682027232	-2.84134717858181	4.49075419649565e-18	1.44325796490314e-17
AGR3|ENSG00000173467|protein_coding	2.35073725909556	6.79548956893902	4.85555901050737e-18	1.55884480699843e-17
CYP2A7|ENSG00000198077|protein_coding	5.23709059373165	4.46349622292792	5.39642668859019e-18	1.72820826479723e-17
H3.Y|ENSG00000269466|protein_coding	4.26188689562986	-3.18681226708767	5.72485471881124e-18	1.83080390029977e-17
DPYSL5|ENSG00000157851|protein_coding	4.4352636740434	1.12209859053591	6.13605199729272e-18	1.96057768410506e-17
ASIC5|ENSG00000256394|protein_coding	3.60205668721275	-3.715169089956	6.25857383761912e-18	1.99831881853632e-17
NETO1|ENSG00000166342|protein_coding	2.12533718223523	0.1515218658089	6.47084610918369e-18	2.06355543847233e-17
CREB3L3|ENSG00000060566|protein_coding	3.2967777997125	-1.85658885372335	6.47374683571009e-18	2.06405259590596e-17
TMEM132E|ENSG00000181291|protein_coding	2.16299601893183	0.72702438506794	6.69377265565966e-18	2.13314801761455e-17
CRP|ENSG00000132693|protein_coding	6.37140513390217	1.88202641439069	6.84354217670469e-18	2.17934587297095e-17
SHISA9|ENSG00000237515|protein_coding	2.1009792290924	3.13968432967462	7.42682985746848e-18	2.36136770687111e-17
APOA2|ENSG00000158874|protein_coding	6.44505867872946	0.320520857458426	7.67040251950216e-18	2.43710461570811e-17
STXBP5L|ENSG00000145087|protein_coding	2.76667613407772	-0.681837951778296	8.14286826829151e-18	2.5831517283039e-17
PSORS1C2|ENSG00000204538|protein_coding	3.45436958619445	0.140595928920343	9.42081446305768e-18	2.98074044225884e-17
CSTL1|ENSG00000125823|protein_coding	3.10265133360139	-3.04239604901044	9.58303570281783e-18	3.03048272399682e-17
S100A9|ENSG00000163220|protein_coding	2.85504280861235	7.49980368726203	1.06122356518076e-17	3.34953300171361e-17
MS4A8|ENSG00000166959|protein_coding	3.23135670607533	1.02113403922115	1.31560264567314e-17	4.13947418235631e-17
COL9A3|ENSG00000092758|protein_coding	2.40533454762764	4.01471601427491	1.32768882045467e-17	4.17677881395849e-17
SLC5A5|ENSG00000105641|protein_coding	2.46385516674549	-0.231340904489083	1.45415659561629e-17	4.56356317950109e-17
GNGT1|ENSG00000127928|protein_coding	4.64730695414447	-1.15067231380355	1.66692391039678e-17	5.21146953560421e-17
SEZ6|ENSG00000063015|protein_coding	3.67429668704084	1.47076622809235	1.70393721280838e-17	5.32168933399899e-17
IGF2BP3|ENSG00000136231|protein_coding	2.65369672892482	0.219125476515311	1.73734975756389e-17	5.42231130283176e-17
MMP12|ENSG00000262406|protein_coding	2.51904308560445	2.84214709481208	1.77150208629196e-17	5.5260516111049e-17
VTN|ENSG00000109072|protein_coding	2.48459313332157	1.4591287915782	1.8207041043704e-17	5.6736840052943e-17
AMER3|ENSG00000178171|protein_coding	5.12055964831574	-0.682018121164834	1.91074043938368e-17	5.94711000805944e-17
CSAG2|ENSG00000268902|protein_coding	4.64843739331767	-2.55004335832826	2.33470831326401e-17	7.24310140589682e-17
MALRD1|ENSG00000204740|protein_coding	3.04538312021187	2.75018106196022	2.41582873716485e-17	7.48964663989547e-17
GATA5|ENSG00000130700|protein_coding	3.70949905971682	0.307772798450359	2.62438781592108e-17	8.12790187615955e-17
ASCL4|ENSG00000187855|protein_coding	2.85057382286397	-1.88455357304879	2.62970719973598e-17	8.14298724393769e-17
MKRN3|ENSG00000179455|protein_coding	2.86690715860863	0.619679722162728	2.92549373515109e-17	9.04193714022267e-17
FAM25A|ENSG00000188100|protein_coding	4.29853724865666	-0.924244394990873	3.09975994231498e-17	9.57240036617257e-17
SHH|ENSG00000164690|protein_coding	2.85261440355283	-1.16819122237847	3.13008237385635e-17	9.66275216755009e-17
CPLX2|ENSG00000145920|protein_coding	6.40480807202588	3.18089617741214	3.38016552118889e-17	1.0420598579926e-16
LHX9|ENSG00000143355|protein_coding	3.66551314228197	-1.33695398444792	3.67807453003553e-17	1.13274712625607e-16
SLC1A6|ENSG00000105143|protein_coding	4.0970646675928	0.646766392409272	3.71889635866911e-17	1.14434853206166e-16
PRB3|ENSG00000197870|protein_coding	2.0029064199742	-1.80184026838114	3.86196435205515e-17	1.18716496463869e-16
TGM4|ENSG00000163810|protein_coding	3.89103079432351	0.529449796829525	4.46466535116434e-17	1.36803374599812e-16
TGM3|ENSG00000125780|protein_coding	2.32091359401279	0.432248135645835	4.62009986718814e-17	1.41422884992077e-16
SOX2|ENSG00000181449|protein_coding	3.35770075809291	1.20004511333316	5.15525032843564e-17	1.57458899247559e-16
COL6A5|ENSG00000172752|protein_coding	2.52384519578812	-1.66615112875412	5.32517096462316e-17	1.62539473541919e-16
CPB1|ENSG00000153002|protein_coding	4.79503296021592	10.7096597611243	5.33259596853329e-17	1.62738745686203e-16
FOXG1|ENSG00000176165|protein_coding	4.27566026339578	-1.74233052894615	5.5725948333347e-17	1.69834579820701e-16
TCF24|ENSG00000261787|protein_coding	3.11099854333319	-1.80324323814298	5.59759303286797e-17	1.70567810526549e-16
SLCO1B7|ENSG00000205754|protein_coding	-3.22250945750445	-2.03556117700522	5.65656852020554e-17	1.72307049470355e-16
GABRA1|ENSG00000022355|protein_coding	7.03513314130697	0.234128718393368	7.58305688572928e-17	2.29795355967977e-16
NTNG1|ENSG00000162631|protein_coding	2.90724988403609	2.26183828488028	8.69327086005302e-17	2.63000054098088e-16
SPTSSB|ENSG00000196542|protein_coding	2.08706141261591	4.80637837362547	8.7416210501686e-17	2.64418744028342e-16
MAGEC2|ENSG00000046774|protein_coding	6.66697192622436	0.302946397937165	8.92559647430719e-17	2.69893744155641e-16
SERPINA12|ENSG00000165953|protein_coding	2.28580606607053	-0.147550222909954	9.49128058113214e-17	2.86569431149932e-16
MT3|ENSG00000087250|protein_coding	2.74212521772484	-1.79769098450368	9.75971976723803e-17	2.94625394702705e-16
FMR1NB|ENSG00000176988|protein_coding	4.73814168783325	-1.68492156026046	9.81683190530116e-17	2.96250969482617e-16
SPIB|ENSG00000269404|protein_coding	2.48400482454945	2.66137536342628	9.9293885720531e-17	2.99448587251867e-16
BPIFA2|ENSG00000131050|protein_coding	5.21487743633286	-1.82615077204665	1.02696874614122e-16	3.09659817076796e-16
AKAP14|ENSG00000186471|protein_coding	3.107595341361	-2.18607317928472	1.06175832497571e-16	3.19778075479993e-16
NELL1|ENSG00000165973|protein_coding	4.54614788788963	1.5010319881551	1.09382646433028e-16	3.2916325973672e-16
C20orf85|ENSG00000124237|protein_coding	5.49831542256743	0.324026974352363	1.11193977297871e-16	3.34447756435198e-16
SMIM32|ENSG00000271824|protein_coding	3.46791019398409	-2.47131839815129	1.12143313113123e-16	3.37079776418668e-16
R3HDML|ENSG00000101074|protein_coding	3.03484128794593	-3.3776829925746	1.14789524818132e-16	3.44805397596491e-16
HUS1B|ENSG00000188996|protein_coding	2.446943162683	-0.849903760066864	1.18095505814882e-16	3.54442702606907e-16
MAP3K19|ENSG00000176601|protein_coding	2.15285837500475	-0.924428094210462	1.30020764352959e-16	3.89654502612738e-16
UPK1A|ENSG00000105668|protein_coding	2.68920144295293	0.973250059923695	1.31818098959209e-16	3.94910492839017e-16
KLHL1|ENSG00000150361|protein_coding	8.1774600206661	1.37332316204128	1.36747393608718e-16	4.09475330853749e-16
PAQR9|ENSG00000188582|protein_coding	-2.33468607952947	-4.0801431929947	1.39476844381724e-16	4.17441824884636e-16
CXCL17|ENSG00000189377|protein_coding	2.67598278173586	4.79717197963641	1.46615753163951e-16	4.38591036198968e-16
ACP7|ENSG00000183760|protein_coding	2.7512027376609	-1.15984084119833	1.5198436047164e-16	4.54351402002736e-16
LYPD8|ENSG00000259823|protein_coding	2.73133496811099	-0.0162331414689607	1.5206751739367e-16	4.54525152828791e-16
BPIFB6|ENSG00000167104|protein_coding	4.54164112948729	-2.51249627214308	1.5335953964769e-16	4.58311513136431e-16
IDO1|ENSG00000131203|protein_coding	2.08482167323805	4.28189774714478	1.55616487007204e-16	4.64750340782331e-16
GLDC|ENSG00000178445|protein_coding	2.43859717210733	2.97439400758877	1.68535556784177e-16	5.02671764977285e-16
PAGE2B|ENSG00000238269|protein_coding	4.34574871033702	-1.59319331266922	1.6893417020497e-16	5.03777900800135e-16
PCDH10|ENSG00000138650|protein_coding	3.40024394980018	3.37078069551072	1.8119289253498e-16	5.39802586802192e-16
TUBB4A|ENSG00000104833|protein_coding	2.3923457445943	0.974432857016396	1.90084386427038e-16	5.65734759931619e-16
SLITRK6|ENSG00000184564|protein_coding	2.53992949074718	6.38243342321972	1.92649136474153e-16	5.73086199031338e-16
FADS6|ENSG00000172782|protein_coding	3.22343384110051	-1.57361022077164	1.94693174997588e-16	5.78882180163973e-16
IVL|ENSG00000163207|protein_coding	4.06232915564491	0.393241679788047	2.30701994784903e-16	6.83819545358353e-16
MAGEA3|ENSG00000221867|protein_coding	7.82853351212871	2.0834365531293	2.31859442310438e-16	6.86913866701372e-16
NCAN|ENSG00000130287|protein_coding	4.72620307514507	2.63893215666947	2.80624238751395e-16	8.2935586106651e-16
NOTO|ENSG00000214513|protein_coding	-2.11560389850413	-3.4976297173538	2.82329156949507e-16	8.34258763739957e-16
CRISP3|ENSG00000096006|protein_coding	4.02547528269913	6.12816180379281	3.58270656582695e-16	1.05522449225484e-15
CSMD3|ENSG00000164796|protein_coding	4.74097452607316	1.24472982768172	3.71069356490267e-16	1.09168111603967e-15
MS4A6E|ENSG00000166926|protein_coding	-2.17018901030263	-2.67002313714965	3.7177170842054e-16	1.09357021490196e-15
FTHL17|ENSG00000132446|protein_coding	7.66349107344315	-1.1160223760646	3.85597731354056e-16	1.13332148498185e-15
CDSN|ENSG00000204539|protein_coding	2.7463743105539	-0.354791328535027	3.87103733989322e-16	1.1375636598537e-15
HTR1E|ENSG00000168830|protein_coding	3.65146827620852	-2.46004925508059	4.01617878284381e-16	1.17983375084999e-15
CCDC60|ENSG00000183273|protein_coding	3.43992514599074	-1.17442445950469	4.70853813315534e-16	1.37743328726128e-15
CCKBR|ENSG00000110148|protein_coding	4.05805772089475	0.191974559911206	4.89587731310927e-16	1.43131485699676e-15
FAM135B|ENSG00000147724|protein_coding	2.58469043982979	1.71403294625202	4.93087722174982e-16	1.44131502110559e-15
CFAP65|ENSG00000181378|protein_coding	2.08581277825358	0.0276727875974899	5.07671779926836e-16	1.48275115260162e-15
MEPE|ENSG00000152595|protein_coding	4.00302907045247	0.104156038013739	5.12190504164272e-16	1.49522730392384e-15
ERVV-1|ENSG00000269526|protein_coding	3.07469109216307	-2.07832932891966	5.16551891892466e-16	1.50771697705912e-15
REG4|ENSG00000134193|protein_coding	2.42619490081745	-2.36040125578078	5.71901714454969e-16	1.66632573036912e-15
COL2A1|ENSG00000139219|protein_coding	3.29965488957867	6.19183719872897	6.15864602912234e-16	1.7906825537911e-15
NFE4|ENSG00000230257|protein_coding	4.34337915858909	0.789902374593817	6.4995211199835e-16	1.88888756096207e-15
PRMT8|ENSG00000111218|protein_coding	2.62277288708312	-1.40560379887585	6.64139334335285e-16	1.92919193837713e-15
PADI3|ENSG00000142619|protein_coding	2.90466254915003	1.4895425292986	6.78473776364301e-16	1.97020016153133e-15
EN1|ENSG00000163064|protein_coding	2.26525119056491	3.93103591894812	7.82825060900471e-16	2.2677818702167e-15
TMEM179|ENSG00000258986|protein_coding	3.36921500744309	0.597839273549457	9.1727255664828e-16	2.64696369699306e-15
NLRP7|ENSG00000167634|protein_coding	2.38692024999067	-0.702235543034732	9.19396763129768e-16	2.65199368201794e-15
TPSG1|ENSG00000116176|protein_coding	2.48014749102179	1.91195100690649	1.06195073497134e-15	3.05300326103003e-15
C1orf167|ENSG00000215910|protein_coding	2.52897778190745	-0.90001191042889	1.16400832680665e-15	3.34323226913064e-15
LOR|ENSG00000203782|protein_coding	5.38101322983258	0.526417488817279	1.20852979100728e-15	3.46671802113085e-15
ADAMTS19|ENSG00000145808|protein_coding	2.30262446388649	1.23301598714446	1.21424317657182e-15	3.48200677154659e-15
CCDC196|ENSG00000196553|protein_coding	2.99104552148359	-0.371815124287749	1.32096850950402e-15	3.77850689932969e-15
COL9A1|ENSG00000112280|protein_coding	3.70179018345789	1.67364048251206	1.42035076229022e-15	4.05894350533274e-15
UCN3|ENSG00000178473|protein_coding	9.02576706190855	2.1414640947191	1.60436522679304e-15	4.57687785864671e-15
SLC5A8|ENSG00000256870|protein_coding	3.98079987112892	3.45427615196718	1.61120461553144e-15	4.59566689630373e-15
TFF1|ENSG00000160182|protein_coding	2.89349184175114	7.68208990423441	1.66066654446191e-15	4.73377313780908e-15
CYP2F1|ENSG00000197446|protein_coding	3.43535519847112	-1.85363884022006	1.73935665275645e-15	4.95341490679112e-15
KRT20|ENSG00000171431|protein_coding	5.64367874758742	1.15568901106084	1.81744536658956e-15	5.17012231752326e-15
ACTL6B|ENSG00000077080|protein_coding	4.27719782444522	-1.00941097611082	1.87074825763265e-15	5.31758800960086e-15
KCNG1|ENSG00000026559|protein_coding	2.36441368384027	2.54151263658294	1.95141710101993e-15	5.53735190200324e-15
SLC18A1|ENSG00000036565|protein_coding	2.80775609679925	-1.39553238027821	2.08613907425172e-15	5.90947962132001e-15
PSCA|ENSG00000167653|protein_coding	2.39490577406514	3.65969911387358	2.20856822808501e-15	6.25141193964504e-15
APOBEC4|ENSG00000173627|protein_coding	3.63363265036109	-2.32594331505303	2.33399637394424e-15	6.59307673392838e-15
ZFP42|ENSG00000179059|protein_coding	4.94259387909589	0.227529936256542	2.44611638313794e-15	6.90120325343735e-15
C4orf51|ENSG00000237136|protein_coding	2.76216901420799	-2.42604535391843	2.58313726172423e-15	7.27985982406139e-15
MUC13|ENSG00000173702|protein_coding	3.05129262229	0.325331587187283	2.62346746243172e-15	7.39122467108131e-15
OLFM3|ENSG00000118733|protein_coding	6.06921620034216	0.570482535913442	2.66710143694169e-15	7.51299093680006e-15
GTSF1|ENSG00000170627|protein_coding	2.05382231587124	0.471947613578648	2.76725204525457e-15	7.79027149660361e-15
CHGB|ENSG00000089199|protein_coding	4.78258605706567	6.79361464984511	2.79097678398072e-15	7.85462463388157e-15
CLRN1|ENSG00000163646|protein_coding	2.7434944218276	-3.44821079227944	2.86592159236219e-15	8.06054322375454e-15
COX7B2|ENSG00000170516|protein_coding	6.46017960160693	-2.02696629775929	3.21593928290171e-15	9.02541006045457e-15
LRRC24|ENSG00000254402|protein_coding	2.34899005708418	-4.27128906778867	3.39590673428315e-15	9.51724093252711e-15
SOHLH1|ENSG00000165643|protein_coding	3.72254055380785	-1.92990943763426	3.57433259592201e-15	1.00018508444766e-14
FAM216B|ENSG00000179813|protein_coding	2.85925713630413	-2.36857258142413	3.7218352722958e-15	1.04049768045165e-14
TLX3|ENSG00000164438|protein_coding	5.634198925228	-1.85895411208849	3.85705596348043e-15	1.07747116505597e-14
ELAVL3|ENSG00000196361|protein_coding	3.29327918137608	-0.731641630349987	3.93855919622165e-15	1.09973150119046e-14
MUC5AC|ENSG00000215182|protein_coding	4.70823865616561	3.23945139583964	4.0765315435032e-15	1.13720697867702e-14
CHGA|ENSG00000100604|protein_coding	5.08368456067536	6.3093808857058	4.70168623861964e-15	1.30999253625137e-14
NGB|ENSG00000165553|protein_coding	2.97602203778518	-2.22107861922702	4.74771082671019e-15	1.32241009602522e-14
GCGR|ENSG00000215644|protein_coding	2.63099684542605	-2.33214364642495	4.84958015010562e-15	1.35016297538978e-14
NXPH1|ENSG00000122584|protein_coding	4.07225957336996	2.92901336395898	5.07815905910761e-15	1.41250157374136e-14
HYPM|ENSG00000187516|protein_coding	2.69793189830402	-4.26999775801417	5.09363714814071e-15	1.41658980429679e-14
STRA8|ENSG00000146857|protein_coding	4.19514659670543	-1.34614045091021	5.12181833866054e-15	1.42377295878705e-14
SLC38A8|ENSG00000166558|protein_coding	2.71929392413906	-2.91025169857229	5.25514094735788e-15	1.46038701820423e-14
CYP2W1|ENSG00000073067|protein_coding	2.57382360898179	-2.14232244957361	5.42496654949616e-15	1.50642807748704e-14
POU4F3|ENSG00000091010|protein_coding	2.40661558197135	-2.00391609107761	5.5596015008008e-15	1.54239861318824e-14
CTNNA2|ENSG00000066032|protein_coding	3.23116348442397	0.205066124542484	5.67673102838836e-15	1.57417216771637e-14
CTXN2|ENSG00000233932|protein_coding	2.07952498478378	-3.91514544737797	5.74959575779305e-15	1.59389083803226e-14
HSD3B2|ENSG00000203859|protein_coding	5.08485920982486	0.986707417056486	6.76985032418801e-15	1.87015570048134e-14
OTP|ENSG00000171540|protein_coding	2.48179906232918	-3.32689065328275	7.08095578467559e-15	1.95401660238312e-14
SLIT1|ENSG00000187122|protein_coding	2.43987700461321	2.56523132925749	7.15781410949063e-15	1.9740209848417e-14
SLC22A24|ENSG00000197658|protein_coding	3.54326860711595	-3.34296564129365	7.16555364276147e-15	1.97556000583651e-14
POTEJ|ENSG00000222038|protein_coding	2.60535840090934	-1.69190989270383	7.19594751703255e-15	1.98363843261048e-14
GPR139|ENSG00000180269|protein_coding	3.9404594439613	-1.23453362800636	8.26041527836221e-15	2.27258432154366e-14
GRIA2|ENSG00000120251|protein_coding	3.31146541333958	4.54552181046748	9.39923630443423e-15	2.57691233927822e-14
SLURP1|ENSG00000126233|protein_coding	2.9170064395809	-0.584395030673363	1.26418031829718e-14	3.44560781844848e-14
GPR22|ENSG00000172209|protein_coding	2.74118954439707	-1.95398732025766	1.38321534496661e-14	3.75707279890316e-14
PLA2G2F|ENSG00000158786|protein_coding	2.71252635118229	-2.83870724190108	1.40949445761598e-14	3.82730659258422e-14
MAGEA8|ENSG00000156009|protein_coding	2.61522704984826	-0.512618743287372	1.46258860612275e-14	3.9674106353457e-14
RIMS2|ENSG00000176406|protein_coding	2.25793428759901	2.1433224140154	1.58152805225239e-14	4.28291196131297e-14
ARL14|ENSG00000179674|protein_coding	2.93089023385765	-2.87753907051509	1.95952915857315e-14	5.2813616202339e-14
PAH|ENSG00000171759|protein_coding	2.36031274258892	1.14491680182924	2.03069506349755e-14	5.46910975786947e-14
POTEI|ENSG00000196834|protein_coding	2.08970769099271	-0.0684588693930403	2.04496434395603e-14	5.505906520024e-14
TRIML2|ENSG00000179046|protein_coding	2.63904486117473	-2.27974492244101	2.1370333601703e-14	5.74357374594994e-14
TCHHL1|ENSG00000182898|protein_coding	5.31935119125537	-2.34295237985971	2.49716016244767e-14	6.69287675318987e-14
ISL2|ENSG00000159556|protein_coding	2.46943104093063	-1.95134573406913	2.68981735698693e-14	7.19305260216493e-14
STAR|ENSG00000147465|protein_coding	2.63046701718894	1.55996177860794	2.70399569046892e-14	7.22990305750564e-14
MLC1|ENSG00000100427|protein_coding	2.43944720677594	1.62814429173915	2.7468608622904e-14	7.34127174368942e-14
CYP19A1|ENSG00000137869|protein_coding	2.75271268222333	2.14659652463795	2.7476910621022e-14	7.34240966035699e-14
ASZ1|ENSG00000154438|protein_coding	4.30884629139227	-3.1666844380157	2.7815457018596e-14	7.42850282689924e-14
BARX1|ENSG00000131668|protein_coding	2.47100162543608	0.917411420370339	3.02250422725992e-14	8.06252780574548e-14
DSPP|ENSG00000152591|protein_coding	3.05047289314363	-3.56688330938697	3.12354470193366e-14	8.32593658252908e-14
GP2|ENSG00000169347|protein_coding	2.68439420271721	5.48731001508017	3.30135394353957e-14	8.79343909110342e-14
UNC93A|ENSG00000112494|protein_coding	3.22797249570367	-2.90063517769314	3.48834574369843e-14	9.27653683562986e-14
LHX3|ENSG00000107187|protein_coding	4.15379106235143	-3.58699722178425	3.71185697698694e-14	9.85503998496606e-14
POU5F2|ENSG00000248483|protein_coding	2.66730341308074	-1.3172760718011	3.73277724664043e-14	9.90768580595863e-14
DMRT1|ENSG00000137090|protein_coding	3.53683360545738	-1.9634376191179	4.26051214014552e-14	1.12803847023978e-13
NCCRP1|ENSG00000188505|protein_coding	2.29546658513634	4.05042909625277	4.26362916588326e-14	1.1285345896867e-13
TTR|ENSG00000118271|protein_coding	3.66669036799015	-1.37909722313461	4.29527904669464e-14	1.13658054354673e-13
KNG1|ENSG00000113889|protein_coding	3.52527639907183	-2.34561781748208	5.48176443799438e-14	1.444852400868e-13
TBX10|ENSG00000167800|protein_coding	4.17270851541593	0.374971401409763	6.47660032323385e-14	1.70286283661565e-13
PDX1|ENSG00000139515|protein_coding	4.66789433479772	-2.80713432018736	6.48036127103273e-14	1.70360496489428e-13
HIST1H4L|ENSG00000275126|protein_coding	4.7245030346578	-3.46288813553609	6.48600295195202e-14	1.70484122763412e-13
RAD21L1|ENSG00000244588|protein_coding	3.50496825639199	-1.64558063058275	6.56041516153829e-14	1.72390124848354e-13
KRTAP5-6|ENSG00000205864|protein_coding	2.12087201088631	-4.29276280329363	6.65112494846089e-14	1.74748442025047e-13
TRIM67|ENSG00000119283|protein_coding	2.27784726541355	0.503816830772468	6.77248183919556e-14	1.7785969592159e-13
NDST4|ENSG00000138653|protein_coding	4.60749678858775	0.401797823020387	7.14481328129921e-14	1.8739393978906e-13
MAGEA6|ENSG00000197172|protein_coding	6.94102888301652	1.90506397499816	7.54911555728284e-14	1.97598317391104e-13
PAGE5|ENSG00000158639|protein_coding	4.05406458903103	-1.4799163375739	7.63354927496587e-14	1.99693209059085e-13
MAGEC1|ENSG00000155495|protein_coding	4.01971977797222	-0.285982771453951	8.39173796026033e-14	2.19179977943499e-13
HRH3|ENSG00000101180|protein_coding	3.01967634656425	-1.85809759026451	9.10502863750718e-14	2.37400251204858e-13
RGS7|ENSG00000182901|protein_coding	2.13602089492883	-0.549236157399048	9.26575160330034e-14	2.41417509124451e-13
HTR3A|ENSG00000166736|protein_coding	2.67826313528811	-0.605967431653919	9.31128915348365e-14	2.42534368122662e-13
CALML5|ENSG00000178372|protein_coding	2.67341026750013	6.32867051269773	9.82700080139915e-14	2.55637196660555e-13
ADGRF2|ENSG00000164393|protein_coding	2.26313158013837	-2.66623366168647	1.07369985997439e-13	2.78910015135714e-13
VCX3A|ENSG00000169059|protein_coding	5.17687067912018	-1.61227624410206	1.12955609532844e-13	2.93167847186389e-13
TRPM8|ENSG00000144481|protein_coding	2.63551380253649	0.687872200140972	1.1743723678528e-13	3.0458186197668e-13
KIRREL2|ENSG00000126259|protein_coding	2.19915802628901	-0.480621786754417	1.17565980115306e-13	3.04828673092456e-13
DMRTA2|ENSG00000142700|protein_coding	3.06815915809118	-1.96372154326782	1.17598639566424e-13	3.04869813127007e-13
ADAM18|ENSG00000168619|protein_coding	4.10505374689291	-3.25342769739506	1.18197856620863e-13	3.06379509844626e-13
PRSS1|ENSG00000204983|protein_coding	3.75817165286931	0.0586670033969152	1.18789723991398e-13	3.07869727203973e-13
COL11A2|ENSG00000204248|protein_coding	2.27389911100441	3.12073284533806	1.34159695487873e-13	3.46714487057983e-13
HIST1H3A|ENSG00000275714|protein_coding	2.04701864032481	-2.1941558497572	1.45716713221458e-13	3.75779393257893e-13
SYT9|ENSG00000170743|protein_coding	2.02272925278813	3.29703059766361	1.56141556661577e-13	4.01807223414731e-13
KRT34|ENSG00000131737|protein_coding	4.34596237812518	-2.67521024889385	1.56491845455404e-13	4.02651566644396e-13
APCS|ENSG00000132703|protein_coding	7.49496479109303	-1.33129589109807	1.76516540523756e-13	4.5301919609963e-13
PADI1|ENSG00000142623|protein_coding	2.20473422417026	-2.00842841541544	1.77151496991559e-13	4.54520269627156e-13
ZMAT4|ENSG00000165061|protein_coding	2.12914772377842	1.12213681213501	1.82502705005277e-13	4.6758913482512e-13
FOXA3|ENSG00000170608|protein_coding	2.22748536362848	0.273649489777385	1.88354823667733e-13	4.82106559098787e-13
S100G|ENSG00000169906|protein_coding	4.70098970618955	1.04315728820753	1.93349339041144e-13	4.94472073572612e-13
PGLYRP2|ENSG00000161031|protein_coding	2.1945044233618	2.97838545562335	2.05502905267793e-13	5.24814354358809e-13
IGSF23|ENSG00000216588|protein_coding	2.32670970598224	-2.07731747370413	2.18441412537401e-13	5.57308016387931e-13
HIST2H2AA4|ENSG00000272196|protein_coding	2.14842789943327	-4.24685748042027	2.44551403525662e-13	6.22522536596802e-13
NPBWR1|ENSG00000183729|protein_coding	2.98046647733161	-2.77845182231647	2.7154774647566e-13	6.89696325862564e-13
CYP2A6|ENSG00000255974|protein_coding	3.56083048986919	5.70398905091074	2.78750501953856e-13	7.07396612101239e-13
DKK1|ENSG00000107984|protein_coding	2.1718037944361	2.73422027150365	3.01050563493088e-13	7.62815489213818e-13
CALY|ENSG00000130643|protein_coding	2.05200542533047	-1.78168921378515	3.37316163543749e-13	8.52090573137159e-13
SLC24A5|ENSG00000188467|protein_coding	2.03392423647437	-4.13199825824874	3.87623046005907e-13	9.76859578045148e-13
IL36RN|ENSG00000136695|protein_coding	3.05319818183653	-1.7128083899762	4.28161614741083e-13	1.07677990242753e-12
TBR1|ENSG00000136535|protein_coding	3.04677454581515	-2.10540522275614	4.35679510046118e-13	1.09507981515814e-12
CEACAM7|ENSG00000007306|protein_coding	2.02038723386592	0.173722026758228	4.3842514560674e-13	1.10182842171793e-12
ANKRD30B|ENSG00000180777|protein_coding	2.20824549988105	3.57565639375008	4.39716558848539e-13	1.10492098628308e-12
MAGEA10|ENSG00000124260|protein_coding	5.50658323025017	-0.617989745123238	4.91097976430147e-13	1.23181593839311e-12
CDHR4|ENSG00000187492|protein_coding	2.32620327377748	-0.373232624690107	5.09770688310147e-13	1.27706455723344e-12
AMTN|ENSG00000187689|protein_coding	3.58712810845644	0.0878983879917261	5.44331189200166e-13	1.3619532442019e-12
KRTDAP|ENSG00000188508|protein_coding	3.37273466288524	1.59164746406613	5.7333563835441e-13	1.43274721463514e-12
FAM163B|ENSG00000196990|protein_coding	2.67289214210508	-3.10705376195488	6.25832057660358e-13	1.56071167676151e-12
GFY|ENSG00000261949|protein_coding	3.14233416609326	-2.44415266028031	6.46043479936046e-13	1.60890526450465e-12
CRISP1|ENSG00000124812|protein_coding	3.35537078753447	-2.76175503611476	6.69598205519812e-13	1.66619454786351e-12
CRCT1|ENSG00000169509|protein_coding	5.83260246974732	-1.94958234693259	6.9522146571758e-13	1.72805937980595e-12
OR1F1|ENSG00000168124|protein_coding	3.51589892467772	-3.59631326010983	7.38649250524349e-13	1.83274253700554e-12
GPR52|ENSG00000203737|protein_coding	2.63962983085148	-3.35754335520566	7.56086802575874e-13	1.87395984993379e-12
PBOV1|ENSG00000254440|protein_coding	2.30366333173617	-2.4850453374534	7.82370153496155e-13	1.93751604647697e-12
SP7|ENSG00000170374|protein_coding	3.26587588343445	-0.834082022172396	8.52218149568202e-13	2.10775093568667e-12
KCNJ4|ENSG00000168135|protein_coding	2.88540321021022	-3.00336197011263	8.6621851328699e-13	2.14165832884724e-12
C2CD4A|ENSG00000198535|protein_coding	2.25308410820517	2.50831123421936	8.81917067089020e-13	2.1792846540086e-12
PIH1D3|ENSG00000080572|protein_coding	2.32686116961528	-3.1246724417035	8.94590758556114e-13	2.2103014727254e-12
VSTM2A|ENSG00000170419|protein_coding	4.03225098193419	4.64398129582232	8.9475964415679e-13	2.21041792620309e-12
ITLN2|ENSG00000158764|protein_coding	3.11742759151829	-2.80568692584645	8.9849682161221e-13	2.21904636054546e-12
FIBCD1|ENSG00000130720|protein_coding	2.025948388476	1.80270409208899	9.2435846711296e-13	2.28043592477725e-12
MAGEA11|ENSG00000185247|protein_coding	3.57614665941329	-1.47728115285344	9.59078507395839e-13	2.36349623975393e-12
GIP|ENSG00000159224|protein_coding	3.36323575227907	-3.2137665762085	9.59980575344208e-13	2.36510345302946e-12
LRRC31|ENSG00000114248|protein_coding	2.38796156038265	2.66449284200711	1.0322225454423e-12	2.5375762102241e-12
DCAF8L2|ENSG00000189186|protein_coding	4.56318193191612	-2.99335714905184	1.05557223457702e-12	2.59357340895193e-12
SLC4A10|ENSG00000144290|protein_coding	2.43465657099745	1.1825977801539	1.11096880976708e-12	2.72415434107526e-12
NTSR1|ENSG00000101188|protein_coding	2.04346976537757	-1.02112525508527	1.17784655962094e-12	2.88424659966525e-12
CACNG2|ENSG00000166862|protein_coding	-2.22863269176378	-2.98601579783345	1.18111797161702e-12	2.89108760613551e-12
ZIC1|ENSG00000152977|protein_coding	2.44247557232437	2.08852252251169	1.31929365652736e-12	3.22192310119104e-12
HIST1H1A|ENSG00000124610|protein_coding	3.8343145467633	-3.26717335187513	1.39490255920232e-12	3.40336728427873e-12
C10orf82|ENSG00000165863|protein_coding	2.21483286238314	2.45236983289513	1.40473332123286e-12	3.42689242770526e-12
INS|ENSG00000254647|protein_coding	5.89398701459803	-2.34821187212524	1.49003029498458e-12	3.63204887291152e-12
GAGE2A|ENSG00000189064|protein_coding	5.84666674657528	-2.7500675684748	1.6494212337454e-12	4.01303169373463e-12
BEX1|ENSG00000133169|protein_coding	2.80899645544651	3.76774342677346	1.70410124944448e-12	4.1427367680322e-12
SVOP|ENSG00000166111|protein_coding	3.41864924079556	-1.16044226788676	1.72128439491244e-12	4.18282936549797e-12
KRT35|ENSG00000197079|protein_coding	3.57042029327069	-2.5107870519745	1.77936758318982e-12	4.32166133415535e-12
FGF4|ENSG00000075388|protein_coding	7.14789092863723	0.202797665426584	1.7969284464458e-12	4.36314510434981e-12
PAGE1|ENSG00000068985|protein_coding	6.59355411347409	-1.26219584959117	2.04702652184469e-12	4.95054835541365e-12
PNMT|ENSG00000141744|protein_coding	2.57820087635369	3.52877921548618	2.09076520535389e-12	5.05228834063622e-12
IFITM5|ENSG00000206013|protein_coding	3.47107059691993	-1.15679637631932	2.37990372479343e-12	5.73571646404152e-12
SSX1|ENSG00000126752|protein_coding	5.91946596866456	-0.568748226711435	2.70916808844508e-12	6.51025104509866e-12
LRRC53|ENSG00000162621|protein_coding	4.86263875709923	-1.03989211554345	2.71224231509718e-12	6.5159136205623e-12
VCX|ENSG00000182583|protein_coding	3.4251885699434	-2.21384558520539	2.83365059195134e-12	6.80398445931446e-12
MC5R|ENSG00000176136|protein_coding	2.5815887643271	-2.86867116317398	2.90239331969694e-12	6.96628116328636e-12
PDCL2|ENSG00000163440|protein_coding	3.66846942220713	-3.91596196451676	3.028304116007e-12	7.25697745856746e-12
LPO|ENSG00000167419|protein_coding	2.05235363270982	-0.26778892546694	3.13057596393249e-12	7.49711207297117e-12
AC011604.2|ENSG00000257046|protein_coding	-2.74892622669114	-1.51766035911171	3.33832226473695e-12	7.98198876811528e-12
LCE2B|ENSG00000159455|protein_coding	5.80323851181785	-2.84354000319843	3.67896953168962e-12	8.78260247834649e-12
CT45A10|ENSG00000269586|protein_coding	5.16983976193437	-2.90736892071909	3.71772977020835e-12	8.87163301500166e-12
RNF113B|ENSG00000139797|protein_coding	2.76170931006145	-3.35968233008664	3.77340142795781e-12	9.00211602162602e-12
CDH18|ENSG00000145526|protein_coding	3.17924215738939	-0.589654058118432	4.42044382621626e-12	1.05057151021019e-11
SCN1A|ENSG00000144285|protein_coding	3.34043005233374	0.0315193109210072	4.45048208650708e-12	1.05743361183793e-11
B4GALNT2|ENSG00000167080|protein_coding	2.38782304696889	2.44887473389178	4.46296280275615e-12	1.06026026804551e-11
TRIM15|ENSG00000204610|protein_coding	2.81834740612076	-2.73058077261285	4.47028162421897e-12	1.061860040399e-11
DLX6|ENSG00000006377|protein_coding	2.40379438349723	-0.429509545105231	4.53149087272845e-12	1.07555519406962e-11
PGLYRP3|ENSG00000159527|protein_coding	4.0098186795183	-2.25803907130605	4.55336980329771e-12	1.08032447437101e-11
C12orf56|ENSG00000185306|protein_coding	2.33911471209854	-1.20211892385146	4.56049490865094e-12	1.08173223238252e-11
PRR27|ENSG00000187533|protein_coding	6.11617913357858	1.28534785786662	4.8949906802101e-12	1.15880239665164e-11
CROCC2|ENSG00000226321|protein_coding	2.14526946193403	-1.0141700357084	5.01428257904376e-12	1.18673315372884e-11
CYP2A13|ENSG00000197838|protein_coding	3.4144329033104	-1.18533974582688	5.24556806557503e-12	1.24082460235198e-11
TEKT1|ENSG00000167858|protein_coding	2.17632407588734	-0.68404050419132	5.41224605542761e-12	1.27975159073051e-11
TM4SF5|ENSG00000142484|protein_coding	4.37269916509094	-3.01114559934243	5.46565868712926e-12	1.29221296346962e-11
LYZL2|ENSG00000151033|protein_coding	2.61866750107861	-2.57045852981381	5.56381956510618e-12	1.31490684983732e-11
UGT2B4|ENSG00000156096|protein_coding	3.85323185404385	3.03437013678007	5.57808383548218e-12	1.31810636513314e-11
MAGEA4|ENSG00000147381|protein_coding	5.83410413616802	2.14601267371389	6.48886958503686e-12	1.5289477912569e-11
GAGE1|ENSG00000205777|protein_coding	5.35966415021521	-2.9091693326302	7.07079243055438e-12	1.66239622606468e-11
ALPP|ENSG00000163283|protein_coding	3.40242525693286	-3.00724187108746	7.07287726472987e-12	1.66245580969926e-11
NEUROD1|ENSG00000162992|protein_coding	5.86852220129837	-1.62618721417026	7.92976643562457e-12	1.8601782714473e-11
HDC|ENSG00000140287|protein_coding	2.22353174581649	3.59480599482493	8.29355126683815e-12	1.94308198799131e-11
SYT14|ENSG00000143469|protein_coding	2.09508061234932	-0.165087644302504	8.4031499787383e-12	1.96799777946329e-11
BPIFB4|ENSG00000186191|protein_coding	3.57862266071561	-1.60018618101527	9.56576612555321e-12	2.2350898842911e-11
GABRG2|ENSG00000113327|protein_coding	5.4598716965559	-0.345743607096399	1.00605156803152e-11	2.34736746145897e-11
PNMA5|ENSG00000198883|protein_coding	2.72990003222275	-0.612609513997542	1.02978759880651e-11	2.40058986342222e-11
CARTPT|ENSG00000164326|protein_coding	6.78992205659152	7.04667429151859	1.09983223830654e-11	2.56058659739104e-11
C7orf33|ENSG00000170279|protein_coding	3.33351789056531	-3.82658112540999	1.1192282747936e-11	2.60478910216971e-11
SULT1C3|ENSG00000196228|protein_coding	-3.17077951701547	2.21166629394084	1.12845555433632e-11	2.62419759049262e-11
IL21|ENSG00000138684|protein_coding	2.35974097698567	-3.76320136415522	1.14369232506458e-11	2.6575878870533e-11
POU4F1|ENSG00000152192|protein_coding	3.25005210467982	-1.04939796616429	1.14649721245307e-11	2.66342378657523e-11
ATP2B3|ENSG00000067842|protein_coding	2.35403429776718	-2.01356798261793	1.15681400176111e-11	2.68670310886183e-11
TACR3|ENSG00000169836|protein_coding	2.15933242314275	-2.13989202368031	1.16044241729126e-11	2.69444073230884e-11
LCE1B|ENSG00000196734|protein_coding	5.36420974330572	-2.66776434090927	1.17940012510642e-11	2.73740849799375e-11
LHFPL4|ENSG00000156959|protein_coding	2.53412357046557	-0.320622265574081	1.20267888902802e-11	2.7900121684518e-11
CST9L|ENSG00000101435|protein_coding	3.10637364341713	-1.2339142815071	1.264940265644e-11	2.93182567633944e-11
IAPP|ENSG00000121351|protein_coding	6.68552724751883	-0.950537813997487	1.30496998560517e-11	3.02267543871675e-11
CSH2|ENSG00000213218|protein_coding	3.85768435800939	-3.89488466344423	1.4232613127056e-11	3.29247058259049e-11
VWC2L|ENSG00000174453|protein_coding	2.72333154419137	-2.67712953326043	1.46180042132914e-11	3.37947111285249e-11
HIST2H3C|ENSG00000203811|protein_coding	3.73573371111908	-3.59133469886389	1.50448876761056e-11	3.47550497213002e-11
PRSS33|ENSG00000103355|protein_coding	3.88054268564308	0.896368575280171	1.68832651052281e-11	3.88979286783522e-11
RAX|ENSG00000134438|protein_coding	2.47639116925275	-3.86675992857128	1.737412092884e-11	4.00186710813359e-11
PRDM13|ENSG00000112238|protein_coding	3.98007279633922	-2.24194547817545	1.78375976311258e-11	4.10705878241076e-11
SFTPA1|ENSG00000122852|protein_coding	-2.05699622181465	-1.72558857208371	1.86347705079834e-11	4.28571394188547e-11
LCE1A|ENSG00000186844|protein_coding	5.51984904680954	-2.97782276978256	1.92535624877081e-11	4.4252237873698e-11
DCD|ENSG00000161634|protein_coding	5.16820458278489	6.38906618875617	2.07747465120351e-11	4.76519927891342e-11
WNT7A|ENSG00000154764|protein_coding	2.28741019663235	-2.0846488235001	2.33292389091447e-11	5.34168662372963e-11
DLX2|ENSG00000115844|protein_coding	2.13999059973246	1.75685263526593	2.35570230183336e-11	5.39248206906879e-11
SPAG6|ENSG00000077327|protein_coding	2.47419327910119	2.6750939792479	2.42020539779224e-11	5.53664679900682e-11
S100A7A|ENSG00000184330|protein_coding	4.66142140456214	3.2901932807213	2.43412800645638e-11	5.56499105367279e-11
KRT81|ENSG00000205426|protein_coding	2.4125739457078	6.38318988369176	2.46685688727823e-11	5.63839692666956e-11
SSTR5|ENSG00000162009|protein_coding	3.00437596659451	-2.80693702765433	2.8087594210139e-11	6.40294164848159e-11
DCAF4L2|ENSG00000176566|protein_coding	5.54212099405906	-1.39885738147992	2.8353787274372e-11	6.46281240384462e-11
CACNG5|ENSG00000075429|protein_coding	2.49394506938014	-4.1977456957981	2.89304016347198e-11	6.59093288591213e-11
SPERT|ENSG00000174015|protein_coding	2.45087706563767	-2.11241176625363	3.16484955226911e-11	7.19392057361284e-11
TAAR6|ENSG00000146383|protein_coding	4.69558764395618	-3.70019113033401	3.26416540057616e-11	7.41224801093936e-11
TEX15|ENSG00000133863|protein_coding	3.36541862970326	-0.932846827202341	3.28974081330531e-11	7.46565555819473e-11
PSG9|ENSG00000183668|protein_coding	2.97376399080268	-1.76080741644663	3.35729956038846e-11	7.61516410780266e-11
GHSR|ENSG00000121853|protein_coding	4.25702643456385	-2.93910523569996	3.43921589451138e-11	7.79804727923743e-11
VAX1|ENSG00000148704|protein_coding	3.86304042092387	-1.90647034483307	3.44078952014277e-11	7.8006410761978e-11
KRTAP3-1|ENSG00000212901|protein_coding	2.40841705363488	-3.25393129805687	3.87078654588779e-11	8.7481799751765e-11
C11orf86|ENSG00000173237|protein_coding	3.51513557248865	-1.07518416026476	3.89855845426975e-11	8.80984923291851e-11
REG1A|ENSG00000115386|protein_coding	5.94195999390318	-1.37860305876225	3.92037697400899e-11	8.85805151999168e-11
CHRNA4|ENSG00000101204|protein_coding	2.95373301184358	-1.49444625614509	4.06967572866498e-11	9.18967199675532e-11
ZFR2|ENSG00000105278|protein_coding	2.10605287460787	-0.415480802823376	4.3092938022099e-11	9.7164234969776e-11
GSTA3|ENSG00000174156|protein_coding	2.73716814639804	-0.843400831741649	4.39026632905716e-11	9.89144765500529e-11
LYPD4|ENSG00000273111|protein_coding	2.6544367692674	-2.64815469464643	4.42584100731588e-11	9.96417949997766e-11
EBLN1|ENSG00000223601|protein_coding	3.42811570480938	-2.81426067083152	4.97808214488747e-11	1.11880516638316e-10
CXorf67|ENSG00000187690|protein_coding	3.56314061462235	-1.48021374378859	5.13638020425379e-11	1.15338259255693e-10
C1orf68|ENSG00000198854|protein_coding	5.27620636926837	-2.79019113919542	5.63164894985787e-11	1.26241000968848e-10
FAM71C|ENSG00000180219|protein_coding	2.18927870238758	-3.1264489231636	5.8008896255641e-11	1.29938496177812e-10
CT45A1|ENSG00000268940|protein_coding	5.73088619864404	-2.25725794048149	5.98195676842304e-11	1.3384572976426e-10
NKX2-5|ENSG00000183072|protein_coding	2.91632627797399	0.0508100386094847	6.31773758362114e-11	1.41045899939304e-10
ZIC3|ENSG00000156925|protein_coding	3.09769430129513	-2.42515331200652	6.47800609383045e-11	1.44517326902792e-10
SPO11|ENSG00000054796|protein_coding	4.08250857873966	-3.8381188270421	6.58037130351951e-11	1.46692830323424e-10
ALPI|ENSG00000163295|protein_coding	3.92788074608847	-3.60475153076349	6.61205126505221e-11	1.47344778098715e-10
FCAMR|ENSG00000162897|protein_coding	2.40809910603265	-1.06322222802262	6.78251474479651e-11	1.50958140482752e-10
BPIFA1|ENSG00000198183|protein_coding	5.89769487810788	1.78212631676827	7.56242237579507e-11	1.67966452449914e-10
C10orf113|ENSG00000204683|protein_coding	2.50655746953067	-2.84054698519332	8.90333167822709e-11	1.97170025150296e-10
HIST1H4F|ENSG00000274618|protein_coding	3.65423057854255	-3.51497360629796	8.93378984860885e-11	1.97820410661658e-10
WFDC13|ENSG00000168634|protein_coding	2.12569982782682	-3.01518515623345	1.00253730141555e-10	2.21208856431688e-10
NKX2-3|ENSG00000119919|protein_coding	3.16127832193002	-2.42342873742926	1.03326212524469e-10	2.27849798175846e-10
LCE1F|ENSG00000240386|protein_coding	4.9017977985996	-3.42404159469049	1.07023496800702e-10	2.35802376749605e-10
SPRR2F|ENSG00000244094|protein_coding	-2.03590363738012	-3.2927158073912	1.12300729817773e-10	2.47189591396904e-10
HTN1|ENSG00000126550|protein_coding	5.79986145924875	-1.05955121346877	1.1766672995772e-10	2.5874993730407e-10
DMRTC2|ENSG00000142025|protein_coding	2.63950978376026	-1.29729099802815	1.21342598981764e-10	2.66671696467006e-10
FGF3|ENSG00000186895|protein_coding	3.27085303658716	-3.30371942276807	1.26892944402024e-10	2.78431400243987e-10
UGT2B28|ENSG00000135226|protein_coding	-2.05848704428393	2.82970221961556	1.27097883314671e-10	2.78847380251099e-10
PNMA6E|ENSG00000214897|protein_coding	4.72463060137492	-2.59301165804744	1.30304979449273e-10	2.85710978490526e-10
CFC1|ENSG00000136698|protein_coding	3.68613589266846	-4.00216397817236	1.42163581730855e-10	3.11298977966912e-10
APOC3|ENSG00000110245|protein_coding	5.11041676294739	-1.10991862556489	1.48655396266164e-10	3.25357289838723e-10
SLC5A12|ENSG00000148942|protein_coding	2.27254562647853	-0.825639451391789	1.49132175142191e-10	3.26322121213268e-10
ZIC5|ENSG00000139800|protein_coding	3.03992400804151	-0.660401266095964	1.93281535129201e-10	4.20293001589489e-10
IRS4|ENSG00000133124|protein_coding	3.79716986210595	1.50738347187292	2.20005477875021e-10	4.7663477933425e-10
SP8|ENSG00000164651|protein_coding	3.77193502322511	-3.41397749295678	2.26309518192972e-10	4.90116820087487e-10
KNCN|ENSG00000162456|protein_coding	2.71159186756668	-4.11803354162308	2.38824370091257e-10	5.16603888836741e-10
PNLIP|ENSG00000175535|protein_coding	3.65964089582371	-3.46264110494046	2.50871118795832e-10	5.42274694813469e-10
TAS2R30|ENSG00000256188|protein_coding	2.46652550562388	-2.29018242414833	2.63567180718879e-10	5.69175944564203e-10
SLC15A1|ENSG00000088386|protein_coding	2.24692762025575	1.59714689081362	2.73975533459741e-10	5.91160661987353e-10
FAM9C|ENSG00000187268|protein_coding	3.30477436296468	-0.412570050042604	2.74952914286316e-10	5.93128583515693e-10
F13B|ENSG00000143278|protein_coding	2.21266714843003	-4.24520838456627	2.77689072505507e-10	5.98604263991627e-10
KLK12|ENSG00000186474|protein_coding	3.15261724077169	1.55021451536116	3.03817730625337e-10	6.53454673557989e-10
C6orf118|ENSG00000112539|protein_coding	2.47230905485125	-2.55189880864048	3.05964658698064e-10	6.57994358998266e-10
AHSG|ENSG00000145192|protein_coding	3.70882499366121	-2.57047671469463	3.06620456493993e-10	6.59326588611684e-10
NEUROD4|ENSG00000123307|protein_coding	5.30568043482071	-2.09771099864236	3.2525611939948e-10	6.9832365748552e-10
SLC17A8|ENSG00000179520|protein_coding	2.40856661938366	-2.53209898913687	3.61363087813159e-10	7.73923187359667e-10
LIN28B|ENSG00000187772|protein_coding	4.22719191730175	-2.18420250547378	3.68214904795045e-10	7.87946911427869e-10
RAET1L|ENSG00000155918|protein_coding	2.04309594505873	-0.554383162575201	3.72578599256308e-10	7.97003001001329e-10
CCDC172|ENSG00000182645|protein_coding	5.01279423956723	-2.43490441368994	3.9039740570458e-10	8.33646777295537e-10
C1orf158|ENSG00000157330|protein_coding	2.40551350170208	-2.30871779169384	3.91758802056024e-10	8.36455492335307e-10
NR5A1|ENSG00000136931|protein_coding	2.9014246258392	-1.02834923250432	3.99929081033663e-10	8.53398268237676e-10
TEX13B|ENSG00000170925|protein_coding	2.63570918386045	-4.05801074838073	4.00696960519723e-10	8.54835877583498e-10
LCE2C|ENSG00000187180|protein_coding	4.85874794610969	-3.39548220139188	4.04366659196815e-10	8.62360706885724e-10
LCE2D|ENSG00000187223|protein_coding	4.42613165725911	-3.70363577068045	4.14115594689326e-10	8.82840373600835e-10
KRT24|ENSG00000167916|protein_coding	2.88772597554642	-0.310009148299411	4.19679812272096e-10	8.9459750989784e-10
ECEL1|ENSG00000171551|protein_coding	2.09925287830792	3.25681241751204	4.41090742164571e-10	9.38584437880659e-10
KRT31|ENSG00000094796|protein_coding	2.30055968600227	0.0552551567149047	4.43340843530478e-10	9.43197080955483e-10
MAGEB16|ENSG00000189023|protein_coding	4.31296495695584	-3.30761550094745	4.43362373388824e-10	9.43197080955483e-10
CNMD|ENSG00000136110|protein_coding	3.21985417221324	0.0843616308724241	4.62349634244861e-10	9.82323886450024e-10
FEZF1|ENSG00000128610|protein_coding	2.50005405242232	-2.99579791842314	4.69469363453611e-10	9.96992146265451e-10
NEUROD2|ENSG00000171532|protein_coding	2.40335758222871	-0.938433845345445	4.79407615468223e-10	1.01785115879144e-09
C7orf77|ENSG00000275356|protein_coding	2.36328126586839	-3.67681607292339	5.24464698119632e-10	1.11165407684052e-09
PLG|ENSG00000122194|protein_coding	2.85560422903634	-2.70064760337034	5.24507233391126e-10	1.11165407684052e-09
RTP3|ENSG00000163825|protein_coding	3.66965552861709	-1.87214974236162	5.4496879345943e-10	1.15286744875972e-09
ZG16|ENSG00000174992|protein_coding	2.36922784481892	-2.37504024167111	5.87672564994011e-10	1.24060411831003e-09
CLEC2A|ENSG00000188393|protein_coding	2.98272934718146	-4.03503640897686	6.1603159532003e-10	1.29865926765387e-09
FGF21|ENSG00000105550|protein_coding	3.50607779548117	-3.04348585589197	6.26043228415437e-10	1.31915213694084e-09
SORCS3|ENSG00000156395|protein_coding	2.17891880191636	-1.14540649714943	6.62511630422279e-10	1.39391703067262e-09
TPH2|ENSG00000139287|protein_coding	2.3139808685909	-3.1187691726486	6.87571516129882e-10	1.44561214537788e-09
SERPINB4|ENSG00000206073|protein_coding	4.28256559524986	0.65014325950894	7.3019480778743e-10	1.53327396893139e-09
APOA5|ENSG00000110243|protein_coding	2.20810205202292	-3.25656219640564	7.66848593781155e-10	1.60689476224571e-09
KPRP|ENSG00000203786|protein_coding	4.56687582425153	-2.34266291949668	7.89790417613932e-10	1.65477726852636e-09
CPA6|ENSG00000165078|protein_coding	2.05114799820286	1.79688299848363	8.00737730201841e-10	1.67694007288204e-09
GNAT3|ENSG00000214415|protein_coding	4.97875568449742	-0.155697619528175	8.12331556352603e-10	1.70082797896223e-09
CLVS2|ENSG00000146352|protein_coding	3.38293218598952	1.02900364195314	8.33292025116373e-10	1.74370870400965e-09
GCG|ENSG00000115263|protein_coding	5.21386158568511	-2.10008363939487	8.66347465932165e-10	1.81100037351738e-09
VRTN|ENSG00000133980|protein_coding	3.37729219020736	-1.93489098448062	8.98922564926294e-10	1.87736560062543e-09
PRSS41|ENSG00000215148|protein_coding	3.60630180887558	-1.92654031447193	9.20592342612871e-10	1.92217987120606e-09
KRTAP17-1|ENSG00000186860|protein_coding	2.33117639139381	-3.72713465059007	9.35206036250643e-10	1.95201949737071e-09
NEUROG3|ENSG00000122859|protein_coding	2.48154281842785	-2.20071451966919	1.0049747626443e-09	2.09451461552144e-09
WDR72|ENSG00000166415|protein_coding	2.17564529580578	2.50375693050135	1.00572762783035e-09	2.09584309954775e-09
EDDM3B|ENSG00000181552|protein_coding	2.4127770675072	-1.33027408820283	1.08128956439186e-09	2.24840362404469e-09
GSTA2|ENSG00000244067|protein_coding	2.27002870601579	-1.25697878779665	1.09348416830917e-09	2.27297974303333e-09
OLIG2|ENSG00000205927|protein_coding	2.50173543407135	-3.48034779006079	1.11563707930821e-09	2.31849715829218e-09
CFHR4|ENSG00000134365|protein_coding	3.22001663312137	-3.37766285679788	1.13283778753924e-09	2.35289669749169e-09
OR56A3|ENSG00000184478|protein_coding	3.72168687304863	-2.93327067760218	1.20942045447126e-09	2.50937466867723e-09
MAB21L2|ENSG00000181541|protein_coding	2.25665162985592	-1.60618132555825	1.22941033149305e-09	2.54968523740647e-09
PRR35|ENSG00000161992|protein_coding	2.02843498740727	-3.93033732382732	1.29646976837046e-09	2.68446722682092e-09
C8A|ENSG00000157131|protein_coding	4.3477094712414	-2.88086925557719	1.43381354594555e-09	2.95940028724891e-09
SCRT2|ENSG00000215397|protein_coding	3.43619773028989	-3.55760109631025	1.53006490796583e-09	3.15089931988654e-09
DEFB126|ENSG00000125788|protein_coding	3.58299499890224	-3.61712218407721	1.73892415465547e-09	3.57169001332391e-09
WFDC6|ENSG00000243543|protein_coding	2.29247703055152	-0.914863276971766	1.80270264103788e-09	3.69892251899216e-09
CT83|ENSG00000204019|protein_coding	4.7232369522818	0.436192175438894	2.01211749565364e-09	4.11698333524082e-09
S100A7|ENSG00000143556|protein_coding	3.13357823973637	5.9546572454148	2.17539525975528e-09	4.4455539104972e-09
TBX20|ENSG00000164532|protein_coding	2.34320303668356	-1.52996838324814	2.32824064543835e-09	4.75255328512854e-09
FGG|ENSG00000171557|protein_coding	3.78249751035284	4.07083676213048	2.38006747788566e-09	4.85616150382268e-09
TAGLN3|ENSG00000144834|protein_coding	2.3106051951283	-1.41726425837881	2.63027742496485e-09	5.35284011324256e-09
CCDC175|ENSG00000151838|protein_coding	2.02765715157663	-2.80753794082572	2.66706016369794e-09	5.42587150066519e-09
GC|ENSG00000145321|protein_coding	5.10677294878098	-1.36321049596087	2.69035712987552e-09	5.47142754485159e-09
WFDC10A|ENSG00000180305|protein_coding	2.69238446181427	-3.93088677999886	2.75230681499025e-09	5.59428238089432e-09
APOBEC1|ENSG00000111701|protein_coding	2.56383532115506	-4.13072931388775	2.79078060875297e-09	5.66821170838845e-09
PCSK2|ENSG00000125851|protein_coding	2.94015766295405	1.51022023137204	2.79086447046458e-09	5.66821170838845e-09
HS3ST6|ENSG00000162040|protein_coding	2.21772745167333	-1.16210125196396	2.92868892998197e-09	5.94015724766202e-09
ZNF280A|ENSG00000169548|protein_coding	2.56923997065467	-3.01803428355365	3.16897699378051e-09	6.41319555479714e-09
BRINP3|ENSG00000162670|protein_coding	3.09265247178445	3.43798988682162	3.21345668184086e-09	6.50103700232013e-09
ZNF716|ENSG00000182111|protein_coding	3.08642150092192	-2.4158071004161	3.28970743419048e-09	6.65085060887841e-09
PAX7|ENSG00000009709|protein_coding	3.07753731571664	1.62925508852355	3.49076430341989e-09	7.04556152624658e-09
MOG|ENSG00000204655|protein_coding	2.64442003525254	-1.20982869943961	4.11645216248508e-09	8.28263205252319e-09
OLIG1|ENSG00000184221|protein_coding	2.15741845814548	-1.0718724244427	4.16077210677728e-09	8.36902477271677e-09
MAGEB2|ENSG00000099399|protein_coding	3.62664780326939	-1.41690450756462	4.25666224095463e-09	8.55715900614896e-09
LHX5|ENSG00000089116|protein_coding	2.35900528110473	-3.04957890668983	4.39627194560305e-09	8.83292576056036e-09
XAGE2|ENSG00000155622|protein_coding	4.31955036781647	-0.190094312203603	4.56130391669597e-09	9.15639900570713e-09
HMX3|ENSG00000188620|protein_coding	2.71913153371234	-2.66669183020909	4.59047771023329e-09	9.21190702213831e-09
FGL1|ENSG00000104760|protein_coding	2.51085517311598	1.40248932604212	4.68969511951216e-09	9.40477354410067e-09
SYT4|ENSG00000132872|protein_coding	4.2397166796437	1.05431408528348	5.26143345423382e-09	1.05257657698749e-08
GPR6|ENSG00000146360|protein_coding	2.7892152295842	-2.64334939960386	5.28638836800175e-09	1.05745241098581e-08
LCE2A|ENSG00000187173|protein_coding	3.57553937741255	-4.12877793532822	5.31755113359264e-09	1.0634516504778e-08
OCSTAMP|ENSG00000149635|protein_coding	2.10504162586229	-3.16433169072711	5.35757066605741e-09	1.07133710146792e-08
SLC6A19|ENSG00000174358|protein_coding	2.19407012904515	-4.17230229636181	5.62442638039065e-09	1.12346199731535e-08
C9|ENSG00000113600|protein_coding	2.54283184299904	-2.02153755702594	6.41052618706095e-09	1.27515177962191e-08
AMELX|ENSG00000125363|protein_coding	3.94543090901936	-3.42989180637184	7.35814399686413e-09	1.4586929926083e-08
UGT2A1|ENSG00000173610|protein_coding	3.84949135589384	-3.12497379688714	7.56668692071818e-09	1.49790863641521e-08
SLC18A3|ENSG00000187714|protein_coding	3.68145314111532	-3.57480669968541	7.75211920262736e-09	1.53378077728531e-08
SLITRK1|ENSG00000178235|protein_coding	2.73142405744071	0.214136134528337	7.78694719354268e-09	1.54033587163617e-08
KLK14|ENSG00000129437|protein_coding	2.07410648103246	3.25080459702766	8.23683953480137e-09	1.62702449955738e-08
ANKRD66|ENSG00000230062|protein_coding	2.22556363252724	-3.34363766392781	8.33299867270046e-09	1.64583976178065e-08
FSTL5|ENSG00000168843|protein_coding	2.6985283370742	-1.80810417296151	8.66167282358932e-09	1.70982570525458e-08
CTSE|ENSG00000196188|protein_coding	2.28442601080133	-0.246078623553017	9.16791839901807e-09	1.8066967805679e-08
KRTAP9-4|ENSG00000241595|protein_coding	3.72943747982127	-4.03411380825462	9.16832687379348e-09	1.8066967805679e-08
CAMKV|ENSG00000164076|protein_coding	2.09741042819761	-1.28169078421907	9.55330692886529e-09	1.88133514799381e-08
RTL1|ENSG00000254656|protein_coding	3.13349064285682	-1.57732283802128	1.04777304435203e-08	2.05780177631016e-08
KRT38|ENSG00000171360|protein_coding	2.56297268571535	-3.47609007984252	1.05396601746197e-08	2.0695168772466e-08
HAO1|ENSG00000101323|protein_coding	3.34867930287957	-2.11915650713702	1.06976158327989e-08	2.09962395075097e-08
NPY|ENSG00000122585|protein_coding	3.40935165590992	-0.778718483627383	1.07726809756439e-08	2.11412845219775e-08
SOX3|ENSG00000134595|protein_coding	2.57112642172649	-2.6833761654182	1.08470226773209e-08	2.12848785891441e-08
AMER2|ENSG00000165566|protein_coding	2.70288191349578	-0.992054785657905	1.1129617510134e-08	2.18299703863962e-08
SEMG2|ENSG00000124157|protein_coding	3.90936431129018	-2.87207106072058	1.12993509022207e-08	2.21557096478904e-08
LY6L|ENSG00000261667|protein_coding	4.0425408709828	-3.08315810085717	1.23381027695482e-08	2.412214686422e-08
CCDC198|ENSG00000100557|protein_coding	2.3754059003681	-3.35995313154852	1.24082057185033e-08	2.4253980923711e-08
MYT1L|ENSG00000186487|protein_coding	2.12213543811761	-1.87851921159728	1.28954591957327e-08	2.51820008280657e-08
AQP12B|ENSG00000185176|protein_coding	2.99567604998079	-4.20401739611635	1.30791741034677e-08	2.55352624850475e-08
OR4B1|ENSG00000175619|protein_coding	3.7017112465816	-4.13576614949895	1.39587846059743e-08	2.72086895556649e-08
KRTAP21-2|ENSG00000187026|protein_coding	2.5862576756651	-4.23511845303524	1.49720723047502e-08	2.91306368762983e-08
TGIF2LX|ENSG00000153779|protein_coding	3.1946379337744	-4.14350377826589	1.52115844475577e-08	2.9590304901469e-08
KCNQ2|ENSG00000075043|protein_coding	2.13790420500346	-0.813885894011665	1.60815045766787e-08	3.12256380309734e-08
RHCG|ENSG00000140519|protein_coding	2.03665673066212	2.39311871239558	1.67482121737386e-08	3.24750391983578e-08
AMY2A|ENSG00000243480|protein_coding	2.78616685656131	-2.2892445942524	1.76101450895694e-08	3.40989957445747e-08
CNTN5|ENSG00000149972|protein_coding	2.10437461036898	-0.559005966226876	1.81222654048977e-08	3.50569769233797e-08
KRTAP4-1|ENSG00000198443|protein_coding	3.25252355828823	-3.64415878253392	1.82633148641888e-08	3.53147812716314e-08
[truncated: 139 more rows]
