# Supplementary material for: Identification of competitive endogenous RNAs network in breast cancer
Source: Cancer Med. 2019 Apr 1;8(5):2392–403. doi: 10.1002/cam4.2099 (PMC6536941; doi:10.1002/cam4.2099)
Supplement: Supplementary file 7 [file CAM4-8-2392-s007.xls]

logFC	logCPM	PValue	FDR
AP001528.2|ENSG00000255471|antisense	-2.99979376108209	7.4502413426221	5.08782581750088e-254	4.42589967864402e-250
LINC02202|ENSG00000245812|lincRNA	-2.96970604926678	6.66995045026625	2.00025755120045e-253	8.70012021894637e-250
LINC01537|ENSG00000227467|lincRNA	-3.40507565757282	5.77169572372857	1.24369538816905e-234	3.60630206056085e-231
TRHDE-AS1|ENSG00000236333|processed_transcript	-5.30612627503609	8.29423607578332	9.43536354539462e-225	2.05195568703469e-221
AL031316.1|ENSG00000227591|antisense	-4.18000543790427	6.42071249813731	5.19799784126504e-218	9.04347664423292e-215
AC087482.1|ENSG00000259347|antisense	-5.19429412564578	4.65988001203911	2.15026250268317e-210	3.11752225180682e-207
AL356218.1|ENSG00000223678|antisense	-4.85197259802779	3.73153225610789	1.48434806242113e-201	1.84462054214306e-198
ALDH1L1-AS2|ENSG00000246022|antisense	-4.84096043398298	5.15493807631665	7.41071835262047e-193	8.05822986868069e-190
LINC01697|ENSG00000232079|processed_transcript	-4.2133819288831	6.26417790444545	4.92404013807327e-189	4.75935835123326e-186
AL445426.1|ENSG00000231246|lincRNA	-3.5374223521953	4.43608331222958	6.910177333715e-189	6.01116326259868e-186
CARMN|ENSG00000249669|lincRNA	-3.27162097585048	8.94985914765853	3.7600681515039e-188	2.97353025908476e-185
LINC02237|ENSG00000253434|lincRNA	-4.97010393997001	4.03492345767602	4.38769822482636e-188	3.18071557148037e-185
AC100771.2|ENSG00000254862|antisense	-2.89721840473866	4.2219288239355	6.84190260129728e-186	4.57828544066808e-183
ADAMTS9-AS2|ENSG00000241684|antisense	-3.00599717096995	6.64187667809403	1.58988950074639e-184	9.87889197642349e-182
AC004490.1|ENSG00000267122|antisense	-3.22752010524127	3.8423023763555	4.81280144573441e-181	2.79110398509624e-178
LINC01230|ENSG00000281769|lincRNA	-4.52261824794989	6.19718030232462	1.61963119185808e-170	8.8057323362334e-168
ADIPOQ-AS1|ENSG00000226482|antisense	-5.01952009067795	4.02135540152254	2.51859865135261e-166	1.28878174518332e-163
MEOX2-AS1|ENSG00000229108|lincRNA	-3.75690584717113	5.63946907733589	3.43005784683584e-163	1.65767073386805e-160
AC003986.2|ENSG00000232821|antisense	-3.20961827009123	5.00720099772124	1.3605113265866e-159	6.22899369998779e-157
LINC01070|ENSG00000260102|lincRNA	-4.58864170008527	3.40381127815966	4.40394516557921e-157	1.91549594976868e-154
AC002546.1|ENSG00000267653|lincRNA	-4.91360248290954	5.68087764563832	6.42265719623172e-154	2.66050928333427e-151
AC093110.1|ENSG00000238018|antisense	-2.39032883263207	6.41453794798981	3.10144468330254e-151	1.22633942272949e-148
AC016924.1|ENSG00000250934|lincRNA	-3.63965380981652	4.05287708807582	3.23765713128289e-147	1.22453823413173e-144
LINC01485|ENSG00000254211|lincRNA	-3.70849656131321	6.01218644542238	5.68695530452819e-145	2.06128434142045e-142
LINC00968|ENSG00000246430|lincRNA	-3.52786751378334	6.57449153784991	6.82694912219636e-145	2.37550521655945e-142
AC024909.2|ENSG00000274021|antisense	-2.63821709658974	5.68633277719437	2.46925022865497e-143	8.26154143810367e-141
LINC02185|ENSG00000262097|lincRNA	-2.65220195745856	4.49391581749093	7.32909440552433e-142	2.27699257977343e-139
AL591686.1|ENSG00000224525|antisense	-4.37023895944577	4.51923977918638	1.17978034159146e-140	3.53893420396693e-138
LINC02511|ENSG00000248869|lincRNA	-3.97720632669569	4.45542853264424	1.19293385367097e-138	3.45911053102794e-136
PGM5P3-AS1|ENSG00000277631|lincRNA	-3.47949315710954	3.4928803947104	1.63599652351356e-138	4.59081734130467e-136
AC002066.1|ENSG00000237813|antisense	-3.31913510495773	3.70893441756645	2.91292809979268e-138	7.91861298128015e-136
AC104211.2|ENSG00000253177|lincRNA	-3.1112185766616	3.60881998334616	1.25488589714268e-135	3.30795527855884e-133
KCNIP2-AS1|ENSG00000226009|antisense	-2.02428418420418	4.50087001316189	5.13070652638277e-134	1.31270635508834e-131
MIR133A1HG|ENSG00000265142|antisense	-4.29956794900435	5.34741929038626	2.44207787442628e-133	6.06961012275264e-131
MESTIT1|ENSG00000272701|antisense	-2.44639925768911	5.75300184422878	1.07342323814785e-132	2.5938079857356e-130
LINC01614|ENSG00000230838|lincRNA	5.84512895286059	9.2252315214661	2.81806374636392e-131	6.6254963593567e-129
LINC02082|ENSG00000242268|lincRNA	-3.58597447535008	2.73176926068444	8.17610756550101e-131	1.87168315032351e-128
PGM5P4-AS1|ENSG00000231943|lincRNA	-3.3221931359736	3.13248740181731	1.31376317997957e-129	2.93036561606213e-127
AP001627.1|ENSG00000225731|antisense	-2.85418600897622	4.61088790399857	7.93370219332665e-129	1.72538188449371e-126
AC093425.1|ENSG00000224609|processed_transcript	-4.13768750201261	3.34154159619366	1.69755916104593e-124	3.43420166091593e-122
AL513303.1|ENSG00000226005|lincRNA	-3.57745097840541	3.65302985349258	1.97592867573942e-124	3.90650080687664e-122
LUARIS|ENSG00000231638|antisense	-2.90858190194138	4.71028023125393	5.30767065050513e-124	1.02603171086098e-121
AP005264.1|ENSG00000267069|lincRNA	-3.04396791211415	3.99607909679771	1.95080547760885e-123	3.68914279341725e-121
PARAL1|ENSG00000243961|lincRNA	-4.06536235593464	4.90779137132925	8.48758262312263e-116	1.57092513273497e-113
AC096921.2|ENSG00000261468|sense_overlapping	-2.0412909917889	6.4567205585917	1.19960851895852e-115	2.17404052217087e-113
AL356489.2|ENSG00000260947|lincRNA	-2.98288882980153	5.70632637662329	4.96429002989253e-115	8.81313448368063e-113
ACTA2-AS1|ENSG00000180139|antisense	-2.37270391372308	8.64887303810849	1.23541036952018e-114	2.14936696089122e-112
MRGPRF-AS1|ENSG00000256508|antisense	-2.84227881759396	3.2518229768054	1.78468713266714e-114	3.0441163464846e-112
AC009806.1|ENSG00000254847|lincRNA	-2.11992606345815	3.84168790463131	2.51546055995036e-113	4.20807527134773e-111
AC084064.1|ENSG00000261472|lincRNA	-3.69711238877929	2.67397339130365	6.61745373968138e-113	1.08613641663186e-110
RBMS3-AS3|ENSG00000235904|antisense	-2.54140468569093	4.12798519554505	1.43335125525108e-111	2.30902269804244e-109
AGAP11|ENSG00000271880|processed_transcript	-2.54388318289165	4.80745242601773	6.65179776527804e-111	1.03328551357417e-108
LINC00377|ENSG00000229246|lincRNA	-3.58553480126392	2.91733308078224	1.09337880607057e-110	1.66864951473822e-108
MIR1-1HG|ENSG00000174407|antisense	-8.33278519187732	5.58537944390691	1.8288352048301e-110	2.74293749083052e-108
AL391883.1|ENSG00000235434|antisense	-4.0724431829363	2.94757318564732	3.61805179903361e-110	5.28575344951897e-108
OXCT1-AS1|ENSG00000248668|processed_transcript	-2.04614423523437	5.29087228680573	3.64576626015793e-110	5.28575344951897e-108
AC007423.1|ENSG00000271239|lincRNA	-4.51344669309893	4.25777979785561	2.08278696564133e-109	2.94063098769249e-107
ARHGEF7-AS2|ENSG00000235875|antisense	-2.72278837207061	2.9454947294096	2.09586298697476e-109	2.94063098769249e-107
AC015908.3|ENSG00000264016|lincRNA	-2.01696373280642	4.60787601651482	3.55207293345662e-109	4.90467975367288e-107
AL590999.1|ENSG00000235033|antisense	-2.14762038237042	6.76897459801189	5.5086348719464e-108	7.26054768955481e-106
LINC00484|ENSG00000229694|lincRNA	-2.80189564180765	3.73513691465884	6.00378269865267e-108	7.79506055157904e-106
AL451062.1|ENSG00000229444|antisense	-3.66037323151344	3.36856910399597	1.13573837967792e-105	1.43185335722003e-103
LINC01140|ENSG00000267272|lincRNA	-2.11219167984672	7.96536736356945	5.48115366859703e-103	6.62229941154522e-101
RHOXF1-AS1|ENSG00000258545|antisense	-2.99348114875815	7.59015341309615	1.90540651321329e-102	2.26907108324132e-100
AC254633.1|ENSG00000272482|lincRNA	-2.17847790103975	5.23190822300937	1.64051179065149e-101	1.90277494225031e-99
AC036108.2|ENSG00000261054|antisense	-3.09574036533302	4.95949652069086	6.83936537426194e-99	7.82837360404009e-97
AL136982.1|ENSG00000151303|processed_transcript	-2.08424630085152	4.6307548698044	2.58923697376989e-98	2.92516525127588e-96
MEF2C-AS1|ENSG00000248309|antisense	-2.05652041400028	5.29102281323514	2.98869112747567e-97	3.3331569381937e-95
LINC01942|ENSG00000253428|lincRNA	-3.21588042713323	2.38965962971276	4.38912940056792e-97	4.83304261462536e-95
AC063919.1|ENSG00000251448|lincRNA	-3.3543830826941	2.52807518513765	1.88894805887877e-96	2.05399489552331e-94
AC073130.2|ENSG00000243243|antisense	-2.14728098990526	4.34847553475968	6.80432701395553e-96	7.3075111968394e-94
SACS-AS1|ENSG00000229558|lincRNA	-2.98687446642635	3.2453474983921	1.05956279144738e-94	1.12404106375619e-92
ADAMTS9-AS1|ENSG00000241158|antisense	-2.6305985906613	6.89218405392255	1.71334436293217e-94	1.79570874857192e-92
LINC01705|ENSG00000232679|lincRNA	5.79768051273823	6.17431306878026	3.1999473661174e-94	3.27863856392987e-92
AC002398.2|ENSG00000267328|antisense	-3.56239504263521	3.44173731622979	3.20363579645981e-94	3.27863856392987e-92
LINC00922|ENSG00000261742|lincRNA	4.77338211159355	6.86396828590535	5.46824406210737e-94	5.53119245305489e-92
AC135178.1|ENSG00000226871|antisense	-2.61300873650828	3.17566747340529	6.57641806285914e-93	6.50093871918315e-91
AL135960.1|ENSG00000226252|antisense	-2.05425227534884	4.41735582585429	1.28558131922663e-92	1.24258576621694e-90
FGF13-AS1|ENSG00000226031|antisense	-2.7287360947461	4.59014183489864	2.18297620775317e-92	2.08678132211481e-90
LEF1-AS1|ENSG00000232021|processed_transcript	2.60566678216189	5.53223731509303	6.26207073367373e-92	5.92106014263345e-90
AC009269.4|ENSG00000259744|sense_intronic	-2.50809736565339	3.1263379369075	7.94957413163114e-92	7.43584358828595e-90
AC010319.5|ENSG00000269736|lincRNA	-3.03395339460626	3.18710808222489	8.6940756383586e-92	8.04571957213632e-90
AC002401.3|ENSG00000275025|antisense	-2.67891935500559	3.11529644043167	2.05995388928331e-91	1.86661863363287e-89
AL049749.1|ENSG00000234688|antisense	-4.18484337550353	2.67226322897113	4.00643551572918e-91	3.5929878918895e-89
AL358332.1|ENSG00000258942|lincRNA	-2.5159841256474	3.08645973402501	4.80940038470892e-91	4.26907897414111e-89
AC007938.1|ENSG00000259920|lincRNA	-2.12281223664258	4.72376933178907	1.47829422179734e-90	1.29895772074899e-88
AL137246.2|ENSG00000278445|lincRNA	-3.97552727308414	2.52990605722079	1.60220922020784e-90	1.3937618006588e-88
C10orf71-AS1|ENSG00000236208|antisense	-6.72079629436707	2.87729455890174	2.36748934914188e-90	2.03908810378072e-88
C6orf99|ENSG00000203711|lincRNA	2.96724319005064	7.1306404346794	2.69280245007373e-90	2.29653808952856e-88
PGM5-AS1|ENSG00000224958|antisense	-3.35168109290506	4.28811860286956	4.06639178460504e-90	3.43432447905623e-88
LINC01586|ENSG00000249487|lincRNA	-3.12071733682058	2.74610114656867	4.25413549471502e-90	3.55833891043519e-88
AL022329.1|ENSG00000234884|antisense	-2.55110293876066	3.24348197557508	3.58487410831748e-89	2.9699828445956e-87
AL445307.1|ENSG00000228692|lincRNA	-2.38090550039603	2.72965124183888	2.38640965060398e-88	1.9584318443966e-86
AC098617.1|ENSG00000233766|antisense	-3.30889411319067	3.48382449902235	5.23198232184068e-88	4.21416798311964e-86
AC002401.2|ENSG00000250282|antisense	-2.70599799462129	2.91836271997047	1.31742893202989e-87	1.05140497979156e-85
AC010457.1|ENSG00000251257|antisense	-2.2692401829551	4.39220345202699	8.09173662533683e-87	6.39909244580046e-85
LINC02544|ENSG00000261039|lincRNA	3.9106023411799	8.19158572008318	5.75688399543383e-86	4.47135123895347e-84
LINC01561|ENSG00000177234|lincRNA	4.91718904198463	5.59416025348292	6.24836407938785e-86	4.81013443598185e-84
AC134312.5|ENSG00000261327|lincRNA	3.52802860627287	7.01888809632982	6.6138820513811e-86	5.04685613727756e-84
AC092155.1|ENSG00000226622|antisense	-3.4575453142586	2.65000279115075	2.73818492572683e-85	2.03585219392288e-83
AC011893.1|ENSG00000226806|antisense	4.15240003678495	4.68755340932284	4.33921205471222e-84	3.17200047596148e-82
LINC02104|ENSG00000271334|lincRNA	-2.27359046746364	4.2785810376746	7.30522317207691e-84	5.29567803115808e-82
AC024337.2|ENSG00000273771|lincRNA	-2.05573897064362	4.50928175317071	9.34990299394462e-84	6.72188480531605e-82
LINC01985|ENSG00000227260|lincRNA	-2.96447182729588	3.32245396356802	6.04681317885551e-82	4.27652258885074e-80
LINC01474|ENSG00000236849|lincRNA	-2.67547499679475	2.88084007583874	6.41382603760911e-82	4.49950586299691e-80
AL391845.2|ENSG00000233542|antisense	2.88454394401755	4.82665841818379	7.81105705816322e-82	5.43587082791695e-80
AL133215.2|ENSG00000273162|lincRNA	2.30224634858356	6.14029117222712	2.29970713094048e-81	1.58771050254375e-79
LINC00924|ENSG00000259134|lincRNA	-2.09956091938601	5.98544074576877	1.78248400159698e-80	1.20200219611567e-78
EMX2OS|ENSG00000229847|antisense	-2.0958952738361	8.26671059938819	1.43243276512129e-79	9.512009636481e-78
AC091939.1|ENSG00000254135|lincRNA	-3.8810527608897	3.09885664896052	3.76539539873992e-79	2.4627950807247e-77
HORMAD2-AS1|ENSG00000227117|antisense	-2.43450536128118	3.68191803039538	3.02958901579752e-78	1.92367845608924e-76
AL160412.1|ENSG00000277270|lincRNA	-3.36962295728242	2.65262018588248	3.0807882603958e-78	1.94201283167993e-76
TMPO-AS1|ENSG00000257167|antisense	2.05407831980277	8.39826929136807	1.49625243561317e-77	9.36395678949568e-76
AL133467.1|ENSG00000258572|lincRNA	-2.18449827353321	5.30059815570103	2.09620880760695e-77	1.30249431552663e-75
AC068700.1|ENSG00000260398|sense_overlapping	-2.8993510220468	5.32795866897662	4.15560738131138e-77	2.5638034475197e-75
LINC01589|ENSG00000238120|antisense	-2.19317081587234	4.19858892419821	1.51724872755289e-76	9.29475118379056e-75
AC108474.1|ENSG00000250971|lincRNA	-2.56182266868574	3.53783509146864	2.93335329414836e-76	1.77203057679143e-74
LINC00445|ENSG00000236036|lincRNA	-3.19224310052286	3.25323959583848	8.33657437542866e-76	5.00136968909337e-74
AL512638.2|ENSG00000228035|antisense	-3.71326647566353	4.36957634267143	3.07281869287165e-75	1.83085272666373e-73
AC010976.2|ENSG00000272789|antisense	-2.28170858920785	4.59641880421489	5.69217011839468e-75	3.36844815373573e-73
CHL1-AS2|ENSG00000224318|processed_transcript	-2.78761313163215	3.81882346543107	1.48382918323165e-74	8.72150680062984e-73
AP003071.4|ENSG00000261625|sense_overlapping	-2.01407578132667	5.25171791251344	1.6594390732543e-74	9.68822852230818e-73
AC015849.5|ENSG00000270977|lincRNA	3.8320494416234	6.79961561720583	7.34278494161971e-73	4.17482916386601e-71
AC005089.1|ENSG00000274080|sense_intronic	-2.33961857318649	3.38464445112069	1.15221652014078e-72	6.46653645722878e-71
LINC02227|ENSG00000276778|lincRNA	-2.53593808823997	3.06053345929957	5.26164231254951e-71	2.89690040992837e-69
RNU6ATAC35P|ENSG00000221571|lincRNA	-2.31243868690446	3.4789607007214	1.24335187778233e-70	6.75994874051783e-69
LINC01625|ENSG00000238099|lincRNA	-2.75600863644377	4.00317409205119	9.64593845061259e-70	5.1796307766592e-68
AC113133.1|ENSG00000253389|antisense	-3.15817279379007	2.95906284108617	1.2896976422811e-69	6.88287103693455e-68
LINC00982|ENSG00000177133|antisense	-2.08220172501683	5.66117055137788	1.9195329248524e-69	1.00590463333079e-67
AC025470.2|ENSG00000250961|antisense	-3.26701866879202	4.57461681090445	3.66221727132225e-69	1.90764239779834e-67
AC036108.3|ENSG00000261616|antisense	-2.28503463794139	7.22693200952065	3.76677906828247e-69	1.95042923303507e-67
AL023803.2|ENSG00000274825|lincRNA	3.70593126742521	4.65946633550634	6.84365168235063e-69	3.52265834229397e-67
RHPN1-AS1|ENSG00000254389|antisense	2.11245117515443	9.15356825615751	7.79622513550118e-69	3.98937426198381e-67
MAFG-AS1|ENSG00000265688|antisense	2.00863169088536	9.81823148342466	1.94635003840335e-68	9.90134443512911e-67
LINC00671|ENSG00000213373|lincRNA	-2.33901864861484	3.49938710746423	2.76845349322013e-68	1.39206803107063e-66
LMO7DN-IT1|ENSG00000223458|sense_intronic	-2.56198064002237	2.53570236510897	1.01436936808627e-67	5.01363587101279e-66
AC239868.1|ENSG00000261716|sense_overlapping	2.17493595801548	10.915160789089	1.84470306370718e-67	9.06614234530437e-66
LINC02408|ENSG00000203585|lincRNA	3.52219352774627	4.79219073553442	6.26315768244049e-67	3.02684492664166e-65
AC012349.1|ENSG00000254254|antisense	-3.2308280790417	3.12892283465776	4.80401879360473e-66	2.30884859036285e-64
AL121906.2|ENSG00000275223|lincRNA	2.68163278590263	5.98308756188676	8.0301662137557e-66	3.81718119636398e-64
AC104237.3|ENSG00000276668|sense_intronic	-2.77322966447963	3.18896976448182	2.63914085685681e-65	1.24096682777283e-63
CADM3-AS1|ENSG00000225670|antisense	-2.51158349880923	6.65754382132808	8.1264337098837e-65	3.7403093567343e-63
AC105219.4|ENSG00000254973|lincRNA	2.35591960977269	7.51906787848831	9.51100814284406e-65	4.33174135259688e-63
AC105053.1|ENSG00000229498|antisense	-2.30042308378818	2.64796298889639	9.71526008338759e-65	4.40172122215566e-63
AC010969.1|ENSG00000188525|antisense	-3.10916660167509	4.60790362993658	2.07506786764741e-64	9.35285771018901e-63
WDR86-AS1|ENSG00000243836|processed_transcript	-2.06046837756077	6.74640151717665	6.87848557496441e-64	3.05285438860283e-62
LINC00337|ENSG00000225077|lincRNA	3.03968442586859	5.50526724769755	1.61208687371138e-63	7.0825978355633e-62
AP001360.2|ENSG00000255216|lincRNA	-3.43858834838409	3.67112289941804	6.29928417809371e-63	2.75364186257473e-61
AC015878.1|ENSG00000265751|antisense	-4.61429876568371	2.98326451427442	9.29210842129146e-63	4.04160255784072e-61
AC114877.1|ENSG00000234165|lincRNA	-3.098561064745	2.35387582842055	1.41260725908522e-62	6.08330225088235e-61
AC093895.1|ENSG00000249001|antisense	5.14787181529962	5.76328011910749	2.1149661440586e-62	9.0630987621506e-61
LGALS8-AS1|ENSG00000223776|antisense	2.66681852233701	6.10140997335797	3.5135805590462e-62	1.4982665334874e-60
MME-AS1|ENSG00000240666|antisense	-3.00261192473135	2.55859133513798	1.65132932796998e-61	6.97325913786936e-60
AC096637.2|ENSG00000231057|antisense	3.14715162936186	5.58207534475835	4.31242018150466e-61	1.79491594061766e-59
AC084030.1|ENSG00000232328|lincRNA	-2.94775118071011	2.5217443901005	6.35704521493619e-61	2.63333030117762e-59
LINC01405|ENSG00000185847|lincRNA	-4.74072226872402	4.72893568526528	1.19604467414552e-60	4.90773236810936e-59
AC006159.1|ENSG00000235427|antisense	-2.88436208590413	2.49468174305042	1.38946069224603e-60	5.67460965344988e-59
AC073072.1|ENSG00000179428|antisense	-2.31254428045639	4.55267118918035	2.92263066390929e-60	1.18803570772649e-58
AC009005.1|ENSG00000267751|antisense	2.76476915351707	7.81057143488591	3.18506631771994e-60	1.28869264641143e-58
CDKN2B-AS1|ENSG00000240498|antisense	2.32796485989729	6.68514595688254	3.23836126661499e-59	1.28047748446744e-57
LINC00466|ENSG00000224209|processed_transcript	4.25914102410604	4.70856588901442	5.36291347788416e-59	2.10144073622136e-57
LINC01028|ENSG00000267603|lincRNA	-3.68279188609992	3.78281283730804	6.07568522016502e-59	2.37006214036841e-57
LINC00640|ENSG00000258479|lincRNA	-2.07516242626309	4.7139447415693	1.7685539361499e-58	6.83762252914133e-57
LINC01943|ENSG00000280721|lincRNA	2.11686809254668	6.17344840403972	6.14865720606434e-58	2.34592846647165e-56
AC044810.2|ENSG00000254951|sense_overlapping	-2.75427739693395	4.46126574715376	1.23121036507736e-57	4.63649305879131e-56
AP001434.1|ENSG00000226012|lincRNA	4.40023120807293	4.14192754759979	3.74848560973267e-57	1.39350753500276e-55
AL096828.3|ENSG00000273821|lincRNA	2.30646177161043	5.66674722003842	5.6952112598712e-57	2.09926452328896e-55
AP000251.1|ENSG00000237594|lincRNA	2.79149752453235	6.26987816806266	8.26220680043837e-57	3.01987130071485e-55
ATP2A1-AS1|ENSG00000260442|antisense	2.36047273856399	6.42554886469963	1.13363343420898e-56	4.1261411063531e-55
AC013275.1|ENSG00000231013|antisense	-2.63195685366337	3.69433567550739	1.41962201682291e-56	5.14553830180939e-55
AC020663.2|ENSG00000267077|antisense	2.34862272501174	6.03251852103053	1.77842909532997e-56	6.39279119846089e-55
AL161457.1|ENSG00000229019|sense_intronic	-2.65607302745659	2.47081219001105	2.9054888944906e-56	1.04011719724995e-54
LINC00645|ENSG00000258548|lincRNA	-3.83786666946844	3.32297734241797	3.26009016139216e-56	1.15753160465104e-54
AC243836.1|ENSG00000229484|lincRNA	-2.09202660822036	2.9215063084406	5.52167652760537e-56	1.95256358185525e-54
AGAP1-IT1|ENSG00000235529|sense_intronic	2.83651645795446	6.07408432941292	1.00081093249712e-55	3.49640735011746e-54
C2orf48|ENSG00000163009|lincRNA	3.43525736022045	6.04848847369001	1.4725245778499e-55	5.10338298913e-54
AC097713.1|ENSG00000228162|lincRNA	-3.53582069355468	4.55920286114187	3.37018198089123e-55	1.14969462948129e-53
LINC01594|ENSG00000225328|antisense	-3.12428686245848	2.76804270863231	5.15714331452534e-55	1.73883680980837e-53
AC112721.1|ENSG00000222022|lincRNA	3.83093389231206	4.60826262640441	5.40959725070617e-55	1.81691453605765e-53
AC084864.1|ENSG00000242078|lincRNA	2.33016617990463	4.35077893120339	8.20245248630555e-55	2.74435131455277e-53
AL359697.1|ENSG00000279623|sense_intronic	2.94948205641482	5.85896753478605	1.77316811446456e-54	5.90988100679204e-53
AC009093.1|ENSG00000259807|lincRNA	2.2512070603291	7.29295422916544	2.1999170669462e-54	7.27645572827567e-53
AC069360.1|ENSG00000250041|lincRNA	-2.25920907417069	4.38241893989516	2.61148622448373e-54	8.6050449495394e-53
AL353693.1|ENSG00000229312|antisense	-3.1302328516588	3.74493863372007	2.74241383343697e-54	9.00236148568612e-53
AC087242.1|ENSG00000255648|antisense	-2.80681256056713	2.6607209722449	1.85928349710222e-53	5.99033597825636e-52
AL139412.1|ENSG00000236947|lincRNA	2.39910020823424	5.9255888884311	2.66612789321233e-53	8.52670828788751e-52
AC147651.3|ENSG00000234471|lincRNA	-3.08753498427118	2.46833412247129	3.78039683033769e-53	1.20460337095632e-51
AC099850.3|ENSG00000265415|antisense	3.16869123951773	8.20375974452178	4.95504805352948e-53	1.57313733641069e-51
AC138904.1|ENSG00000246465|lincRNA	2.79176431091662	7.28681270118722	5.87647169162225e-53	1.85888826346989e-51
FOXD3-AS1|ENSG00000230798|antisense	4.59734873461609	7.99835205774432	5.99652672258523e-53	1.88999224491916e-51
PTENP1-AS|ENSG00000281128|antisense	-2.49656230513907	2.93397574062198	7.52480397011291e-53	2.36311443090297e-51
AC104237.2|ENSG00000275612|sense_intronic	-2.61502584601269	2.96881800374487	1.08427263673121e-52	3.36860273818742e-51
AC084866.1|ENSG00000249955|antisense	-3.73826873159711	3.83267121609478	1.1021489228576e-52	3.41195497506701e-51
AC004160.2|ENSG00000230435|antisense	-2.15955995183495	3.8436316967588	1.17031021191725e-52	3.61011650122985e-51
AC017002.3|ENSG00000240350|lincRNA	2.43931962066204	4.54297143674655	2.06891294964288e-52	6.33713864399417e-51
AC079467.1|ENSG00000250978|processed_transcript	-4.61982499410689	2.58937107487761	1.02575574803734e-51	3.11994729097092e-50
AC116025.2|ENSG00000262172|sense_intronic	3.58131222429816	3.65048969042382	1.1314540017838e-51	3.4184509605639e-50
AC112721.2|ENSG00000222032|lincRNA	3.75413244783228	5.35033549102044	1.41311524180978e-51	4.25352577456861e-50
AP001922.3|ENSG00000254826|sense_intronic	-2.91052397811062	2.56932620220965	3.27763197613504e-51	9.83176571048233e-50
AC009686.2|ENSG00000272264|lincRNA	2.29337387159539	6.76269585492257	8.5263884561508e-51	2.52282493809714e-49
LINC00906|ENSG00000267339|lincRNA	-2.70162342868975	2.5053776551558	1.43559729230067e-50	4.21900704247418e-49
LINC01929|ENSG00000267013|lincRNA	3.80517215688784	7.83333966583831	1.89649869740966e-50	5.55476167298539e-49
LINC00514|ENSG00000262152|processed_transcript	3.11243573745314	6.04822866107239	3.69944759483721e-50	1.07630416814344e-48
AC105219.2|ENSG00000254548|antisense	3.73925508765264	4.39108011041301	3.74304181462619e-50	1.08535735818111e-48
AC123595.1|ENSG00000234292|lincRNA	-2.1278343721496	3.24135271815675	4.59363424490801e-50	1.31447448343601e-48
AC008738.4|ENSG00000267714|antisense	-2.74441418786591	2.3825523627076	4.93545249418264e-50	1.40765577858672e-48
AC116312.1|ENSG00000272411|antisense	-2.20350411274278	2.84011785778361	9.50482448556155e-50	2.70204144444117e-48
AC103706.1|ENSG00000261220|lincRNA	2.03642632164596	6.906389541527	1.16570413486391e-49	3.30308152090591e-48
AC139099.2|ENSG00000262898|lincRNA	-2.303559851747	2.48397019531444	3.00974149800261e-49	8.47305543402093e-48
LINC01186|ENSG00000236751|lincRNA	-2.72327725544947	3.73917994552057	5.10617644286138e-49	1.42063474972784e-47
AC068473.4|ENSG00000267409|lincRNA	3.02751476947273	4.09354065889399	5.92945739432737e-49	1.63228955295107e-47
AP003555.3|ENSG00000255191|lincRNA	-2.05880195845402	4.53713900495466	1.75531624042791e-48	4.77171749233825e-47
LINC01429|ENSG00000227964|lincRNA	3.60729820874305	4.01781149685014	3.53963662025846e-48	9.53290989462179e-47
AL358075.2|ENSG00000227857|antisense	2.37970124189138	5.14313281209615	7.88512985834801e-48	2.09763745069631e-46
AC073359.1|ENSG00000243953|lincRNA	-2.91899149575304	2.61245607021207	2.14081165676964e-47	5.60931343440935e-46
AC004233.1|ENSG00000262362|sense_overlapping	2.24382237704303	4.25997365144649	2.86589584559697e-47	7.46419998827786e-46
AC096888.1|ENSG00000244564|lincRNA	3.80951130012341	3.14208487338627	3.20871106573299e-47	8.33211270471979e-46
U62317.2|ENSG00000272666|lincRNA	3.32237249780879	7.83902895429013	5.25023050162981e-47	1.35927842659755e-45
AC012462.1|ENSG00000225166|lincRNA	3.86691415873064	2.93147809820967	6.77276574544967e-47	1.73794363479843e-45
SYNE1-AS1|ENSG00000234577|antisense	-2.0473034023165	2.47366365283848	6.92248404652113e-47	1.77113790354963e-45
STK32A-AS1|ENSG00000250343|antisense	-2.34827675985703	2.83182493996418	8.54318165041395e-47	2.17301570692839e-45
AC008667.2|ENSG00000250692|antisense	-2.6860352607843	2.35187450011946	1.59918913122573e-46	3.99751329095764e-45
AL138720.1|ENSG00000234261|lincRNA	2.14697443019201	6.07394533657026	1.73380465673311e-46	4.3215950455362e-45
AC108156.1|ENSG00000249752|lincRNA	-2.26335171920642	2.57722780992474	4.08008928962118e-46	1.00831524802314e-44
AP005271.1|ENSG00000265554|lincRNA	-2.63839298685225	2.51829981014536	4.38047875567531e-46	1.0794839857116e-44
LINC01775|ENSG00000267201|lincRNA	2.44105590486934	3.91657094482243	1.06270706719304e-45	2.6040813457781e-44
C5orf66-AS1|ENSG00000249082|lincRNA	5.99925652013321	6.34958065798813	1.39858082126541e-45	3.41748723713141e-44
LINC00511|ENSG00000227036|lincRNA	3.19396146456298	9.41263517396586	1.5337648241577e-45	3.73731658413104e-44
BOK-AS1|ENSG00000234235|antisense	-2.48325767226113	4.02081370160454	1.58248829865155e-45	3.84526975138822e-44
AC133644.2|ENSG00000273445|antisense	3.43136258219113	5.83005650471629	1.984919087506e-45	4.79633642839297e-44
AC020637.1|ENSG00000258231|lincRNA	-2.39780839712417	2.95710454110288	2.06165265538851e-45	4.96795469507607e-44
AL365356.5|ENSG00000242147|lincRNA	2.71208148190089	4.80618823859437	3.12327304421032e-45	7.50534591480264e-44
AL138789.1|ENSG00000233589|antisense	3.29521537491629	3.72984178303163	3.20505171448399e-45	7.68064596812569e-44
SMCR2|ENSG00000223979|lincRNA	2.95801345630471	4.60495711257362	7.14104343576065e-45	1.69264133099951e-43
AC110772.1|ENSG00000249742|lincRNA	-2.28932713756033	2.3960250390805	9.50027736186698e-45	2.2396453325442e-43
AC010331.1|ENSG00000277383|antisense	2.26303361893554	4.80891393541165	9.89368333110782e-45	2.31981539884924e-43
LINC02086|ENSG00000244649|lincRNA	3.95029585369885	5.60877435551222	1.04862149319258e-44	2.45213934658126e-43
RAPGEF4-AS1|ENSG00000228016|antisense	-2.1825011234781	2.92471648864156	1.3702834132258e-44	3.17355348425768e-43
AL021392.1|ENSG00000234869|antisense	2.02381357435413	7.80059202059777	1.37171641577295e-44	3.17355348425768e-43
AC061992.1|ENSG00000266970|lincRNA	2.24900190834201	6.49622185137005	1.3840754158436e-44	3.19365306165078e-43
AC009121.1|ENSG00000262703|antisense	2.20870774683822	4.21184882969926	2.99533294282899e-44	6.82104745279303e-43
AC013652.1|ENSG00000259345|lincRNA	3.25928736996297	7.05741254065315	4.04803035834715e-44	9.14644573695114e-43
LINC01412|ENSG00000232606|lincRNA	-2.05524976675506	2.49218191143206	6.06750496176449e-44	1.35684384736219e-42
CNTFR-AS1|ENSG00000237159|antisense	-2.75922451015188	3.35320864531002	1.00077362478293e-43	2.22084942907824e-42
AC010307.4|ENSG00000250244|antisense	4.34859718175767	4.27425385303335	2.08423304657699e-43	4.57847052327606e-42
AC044784.1|ENSG00000223808|lincRNA	7.04007324287594	9.94787403403579	2.63780015262763e-43	5.77990517070723e-42
AP000553.2|ENSG00000272954|sense_intronic	2.19357129683615	4.75972113078339	2.68542445663435e-43	5.86947420810609e-42
MIR3150BHG|ENSG00000245080|antisense	2.89129779998852	5.95376582392874	4.10601468119424e-43	8.9519352660924e-42
AL031710.1|ENSG00000261399|antisense	-2.63633718672616	3.12973285382783	4.598824251665e-43	1.00012930413085e-41
AC068057.1|ENSG00000228528|lincRNA	-2.66592934209967	2.6181140400461	6.80827501607412e-43	1.46960755247714e-41
LINC01854|ENSG00000204460|lincRNA	-4.6591968071553	3.32974936653988	7.37718624982714e-43	1.58846889077342e-41
AL021807.1|ENSG00000272468|lincRNA	2.56333779702103	6.75049930747894	8.13044682711289e-43	1.74633967775445e-41
LINC01605|ENSG00000253161|lincRNA	2.33818879344873	7.2191221338892	1.0460018857804e-42	2.23566840403039e-41
AC025176.1|ENSG00000250081|lincRNA	2.55808614363439	3.95287671595892	1.20764376153218e-42	2.57482673567854e-41
LINC01344|ENSG00000228918|lincRNA	3.86164103394279	5.9057169225892	1.31585413609638e-42	2.79868340584411e-41
AC124319.1|ENSG00000262979|sense_intronic	2.29837748801836	5.45250439777887	1.78745347497088e-42	3.79245311677358e-41
AC027306.1|ENSG00000253647|antisense	-2.20623270225895	2.88662139491667	3.9727372983283e-42	8.34754631839562e-41
AC090125.1|ENSG00000263655|lincRNA	4.36127421424262	4.15425807518633	8.80029840812303e-42	1.83582244250029e-40
AL020994.3|ENSG00000233574|lincRNA	-2.51596260662817	2.57030963940752	2.13380651075108e-41	4.36752537341732e-40
MIR1-1HG-AS1|ENSG00000174403|antisense	-2.36329614959071	3.18855569367531	3.5222438391649e-41	7.15887830768586e-40
SNHG25|ENSG00000266402|lincRNA	2.04147683925295	5.97617897209699	5.35126123523276e-41	1.07507208972956e-39
AP005131.7|ENSG00000272746|sense_intronic	2.00756916460934	6.12687573097855	6.66973402698779e-41	1.33073431882493e-39
LINC01340|ENSG00000250331|lincRNA	-2.10095852435947	2.6726322509418	9.93587975398927e-41	1.96884323416749e-39
AC083967.1|ENSG00000254337|lincRNA	5.07151568046967	6.47835495553287	1.29908621429708e-40	2.56252856647852e-39
CERS3-AS1|ENSG00000259430|antisense	-2.38181448865361	3.38628792749235	1.4842142358691e-40	2.90792334185255e-39
HOXC-AS3|ENSG00000251151|processed_transcript	3.68570606925722	7.11661749000443	2.72436976505627e-40	5.29002066656797e-39
SLC12A5-AS1|ENSG00000204044|antisense	3.36853458346363	5.49989498165067	3.67730724725385e-40	7.07718932386311e-39
AP001453.2|ENSG00000256940|antisense	2.0492092831334	7.09136078038659	1.1525187717702e-39	2.1890307414037e-38
AC006449.5|ENSG00000277182|antisense	2.10006952738782	7.63506869294884	1.95477451230513e-39	3.6886298226773e-38
LINC00636|ENSG00000240423|lincRNA	-2.18869942547401	2.95506112474797	1.9685954234932e-39	3.70666917510116e-38
AC005906.2|ENSG00000256654|processed_transcript	-2.36655282237452	2.85096400666374	3.79933070263145e-39	7.10760812520235e-38
AC243772.2|ENSG00000233030|antisense	2.34781529723059	6.45175803045096	4.90178248296347e-39	9.11124055967933e-38
AC040173.1|ENSG00000263257|lincRNA	-2.56838562905601	3.06411523266693	7.32606883695833e-39	1.35020069518433e-37
LINC02321|ENSG00000258884|lincRNA	2.51457532745194	4.90105915302856	1.05531857547242e-38	1.93675449114654e-37
RUNDC3A-AS1|ENSG00000267750|antisense	2.54364568247339	7.2505790805278	1.72438422284041e-38	3.13161134749242e-37
AC008406.3|ENSG00000277619|antisense	3.4798406143711	4.53395361205352	1.74879805375614e-38	3.16933213950514e-37
AL139246.5|ENSG00000272449|lincRNA	2.20625128537933	7.37224282448114	1.95078478414026e-38	3.5280409225023e-37
AC003965.2|ENSG00000263325|antisense	2.03166224291623	4.288774794589	2.25277907017023e-38	4.06575210195245e-37
PDZRN3-AS1|ENSG00000239677|antisense	-2.44078343292148	2.68602257267376	2.43042924359686e-38	4.3682446260432e-37
CHL1-AS1|ENSG00000234661|antisense	-2.29346584635292	2.64156685773458	3.75249871328561e-38	6.70287193159579e-37
LINC01908|ENSG00000265374|lincRNA	-2.21091206786967	2.82825591821132	4.6622868151069e-38	8.29391267988035e-37
AC074327.1|ENSG00000228651|antisense	2.14805300540769	4.85419137793485	4.79383814010128e-38	8.51053020015124e-37
AL022316.1|ENSG00000230107|lincRNA	2.73505807224112	5.8543524055031	5.54991777089934e-38	9.83273618921656e-37
U47924.1|ENSG00000271969|antisense	2.06731717615278	3.9038480444889	5.82105830174918e-38	1.02921516599423e-36
AP005131.2|ENSG00000267366|antisense	2.00513297894463	5.06800577008619	8.56504528745273e-38	1.50824552541602e-36
LINC01522|ENSG00000237423|lincRNA	6.05346472845466	7.06208559365566	1.27363551385364e-37	2.23374099496226e-36
AC024884.2|ENSG00000276272|lincRNA	2.27136720223341	3.86508646931782	1.41981805730759e-37	2.48011993584714e-36
LINC01615|ENSG00000223485|lincRNA	2.18572155175116	6.42907624554728	1.48910103702468e-37	2.59592984390334e-36
AL603840.1|ENSG00000234810|lincRNA	-2.39121138494091	4.10725440861732	1.56039411533993e-37	2.71477368186841e-36
AC105118.1|ENSG00000253931|antisense	3.77584609744732	4.68027132873895	1.79879020653095e-37	3.12328862407441e-36
AL356479.1|ENSG00000228971|lincRNA	-2.46350991596368	7.56958469564556	2.65949034576557e-37	4.58116960748806e-36
AC110619.1|ENSG00000218416|processed_transcript	3.37715346907963	9.72552860010219	3.6315848500297e-37	6.23099735905491e-36
AC120498.8|ENSG00000273551|lincRNA	3.90037808150764	3.5811456910245	5.61469476055253e-37	9.52090247993109e-36
LINC01497|ENSG00000237560|lincRNA	-3.01389218792548	3.76281931329782	6.31516048994852e-37	1.06878562455374e-35
HAGLROS|ENSG00000226363|lincRNA	2.57082295606772	6.74058504561245	1.83154370735514e-36	3.05808036665688e-35
AC004585.1|ENSG00000266088|lincRNA	2.20706370091091	6.65791091494848	3.21657536252044e-36	5.32971220544101e-35
AL606807.1|ENSG00000237372|lincRNA	2.00040686684956	5.04337283658011	4.63267333924011e-36	7.63250480644882e-35
AC131097.1|ENSG00000215023|antisense	3.54465358514044	4.22529127015648	4.96439649844914e-36	8.14816700754889e-35
AL928742.1|ENSG00000253364|lincRNA	4.36020515097353	6.46091898420397	5.19290579840259e-36	8.5071727947842e-35
AL356417.2|ENSG00000233682|antisense	2.56253015107902	6.37872600219173	6.17989318524404e-36	1.00860958383561e-34
AC093821.1|ENSG00000249125|lincRNA	-2.06717132907749	2.37169104161376	7.96552486492217e-36	1.29760488389434e-34
AC034199.1|ENSG00000250274|lincRNA	2.0344885933085	3.74233840225452	8.2973467252312e-36	1.34913306846329e-34
AC011306.1|ENSG00000272180|lincRNA	-2.05862991452058	3.50910880068185	2.35828292159095e-35	3.78500057839846e-34
LINC01136|ENSG00000233791|lincRNA	2.05285422980542	5.25735935957767	3.65351982406507e-35	5.77853980900765e-34
AC024619.3|ENSG00000263709|antisense	-2.15885091792841	2.3995592920065	4.66958463852011e-35	7.34551840334293e-34
AC106795.2|ENSG00000249684|antisense	2.05581284483186	7.57040754859548	4.73726904991365e-35	7.43853853162435e-34
LINC00460|ENSG00000233532|lincRNA	3.211105943677	5.66995777496884	6.8663191089183e-35	1.07043207757133e-33
C15orf54|ENSG00000175746|lincRNA	3.31585288206087	4.64020355866386	7.45145954031529e-35	1.15957507229343e-33
AC068189.1|ENSG00000254248|antisense	2.854297419225	4.12807904374002	8.9924650146634e-35	1.39191197798144e-33
AC233992.3|ENSG00000272115|antisense	2.11734669708764	4.12849439799638	1.02476584746094e-34	1.58057413245793e-33
AL590438.1|ENSG00000272235|lincRNA	2.49206083060793	3.48049811592266	1.28276494835912e-34	1.96605349587247e-33
AC131097.3|ENSG00000224272|antisense	3.70663187635405	7.31349595874816	1.50539131210348e-34	2.29743842526108e-33
FAM83C-AS1|ENSG00000235214|antisense	2.44713501266709	3.16613396233342	3.00312014384547e-34	4.46566532159175e-33
AL135818.2|ENSG00000260810|lincRNA	2.06466713742502	5.98814615245968	3.18197599773697e-34	4.71550412339249e-33
TLX1NB|ENSG00000236311|lincRNA	5.64472131878695	4.35702150419413	3.27082604912616e-34	4.83893125873274e-33
LINC01281|ENSG00000235304|lincRNA	3.49060389328984	4.50711401128965	6.29520006753829e-34	9.26598060702463e-33
AP003031.1|ENSG00000254814|antisense	-2.12934359836461	4.14765606340649	1.27267660355281e-33	1.84209879772145e-32
AC009065.1|ENSG00000259780|lincRNA	2.65122704900448	3.43372212269857	1.70482430007335e-33	2.45128373327901e-32
LINC01117|ENSG00000224577|lincRNA	2.22713976568908	6.79618080224994	1.99957100424075e-33	2.87034128150005e-32
EIPR1-IT1|ENSG00000224885|sense_intronic	2.15299539809396	4.64659771961844	2.00305965078093e-33	2.87061217498243e-32
AC018816.1|ENSG00000235978|antisense	3.47130481237247	9.4033967773544	2.93307362200193e-33	4.1759095642872e-32
LINC00536|ENSG00000249917|lincRNA	2.82877615853136	6.58298784159525	3.06042421674119e-33	4.35010298389405e-32
LINC01842|ENSG00000267147|lincRNA	3.53708836535561	5.64113839861966	3.82841732498924e-33	5.42400689089274e-32
AC068580.1|ENSG00000229512|sense_intronic	2.08550170614348	5.15057297459117	6.0341216900624e-33	8.49366093557489e-32
LINC01978|ENSG00000262188|lincRNA	2.33466051811176	4.75710916806709	6.93965812911776e-33	9.72110886718122e-32
LINC02066|ENSG00000241151|lincRNA	-2.71555274738204	2.47224677297769	7.56512276833405e-33	1.05802255565495e-31
AC068858.1|ENSG00000254654|lincRNA	3.03105626147648	3.07774145773707	7.68131264392327e-33	1.07082914566488e-31
AC055854.1|ENSG00000253125|processed_transcript	3.48705269619115	9.39659851746757	8.85900478091665e-33	1.2330317214271e-31
AL032819.1|ENSG00000260132|antisense	3.0651088229017	3.90979854107731	1.17529540325299e-32	1.63321001803479e-31
BX324167.1|ENSG00000235091|lincRNA	3.07241268164652	4.67907240195031	1.2144833468366e-32	1.6849745827961e-31
AL592071.1|ENSG00000273980|lincRNA	2.28400471172035	3.5763480290929	1.43678762702686e-32	1.98706129849072e-31
AC097059.1|ENSG00000226835|lincRNA	3.38172981293061	6.22548700571352	1.72134601024868e-32	2.36930204796729e-31
AC004233.4|ENSG00000274367|lincRNA	2.25119289012902	3.47463935935241	1.93485427766797e-32	2.65059800967459e-31
AC097358.2|ENSG00000272202|antisense	2.17055998601262	3.6794002907211	2.13062233119571e-32	2.90051387465907e-31
AF015262.1|ENSG00000234703|lincRNA	4.01323792642499	4.4268824007482	2.67817574370922e-32	3.62324273631828e-31
AC141930.2|ENSG00000231482|lincRNA	2.11835504215028	4.674675767809	3.03143015348093e-32	4.06950785573004e-31
KCNH1-IT1|ENSG00000234233|sense_intronic	4.08667783513647	4.90572061872087	3.13024035419561e-32	4.18922474479194e-31
AC092198.1|ENSG00000223486|lincRNA	3.45446004217255	5.35776918018645	4.21935249943504e-32	5.62084952413253e-31
AL109924.2|ENSG00000229720|lincRNA	2.20164406716736	3.66895252428358	5.32349217757471e-32	7.05930769096378e-31
LINC01977|ENSG00000262772|lincRNA	2.12853410461852	8.53797979479668	5.94067119733476e-32	7.86573801303121e-31
AC015912.3|ENSG00000274213|lincRNA	2.06235558279339	5.63630286168361	8.05231747658192e-32	1.06131984437555e-30
DLG3-AS1|ENSG00000231651|antisense	2.12251491055046	4.81988099088997	1.05799280563919e-31	1.38606617714688e-30
LINC01224|ENSG00000269416|lincRNA	4.09330720309041	7.32706734962608	1.08759121817951e-31	1.42056396500654e-30
AL136528.1|ENSG00000227589|antisense	3.34463876214301	3.33328267974402	1.18939307449032e-31	1.54888178966935e-30
LINC02489|ENSG00000255007|antisense	3.79096432237387	5.11808331853802	2.04352407017724e-31	2.62191974726723e-30
AL139241.1|ENSG00000230928|antisense	-2.16845702316616	3.64385374132066	2.08465587293378e-31	2.66682668215456e-30
MAFA-AS1|ENSG00000254338|antisense	3.92338432454382	4.09001460987088	2.30380404851898e-31	2.94284749163973e-30
AC020658.4|ENSG00000273786|sense_intronic	2.58259361238443	3.07270241261539	2.81726113111391e-31	3.58819247138505e-30
U62317.5|ENSG00000273272|lincRNA	2.99059764339656	4.79998071712179	3.00130063145298e-31	3.81700499897799e-30
AL117329.1|ENSG00000224271|lincRNA	3.3949550275436	5.78745232501758	3.34062737402816e-31	4.23616873566632e-30
PLA2G4C-AS1|ENSG00000269420|antisense	2.1540066613625	4.44109952892278	4.79988925159842e-31	6.0689297383219e-30
AL583722.1|ENSG00000256050|lincRNA	2.03635603167753	5.06395504862714	7.31686549900172e-31	9.14503059997356e-30
LINC00940|ENSG00000235049|lincRNA	2.69326671529782	7.23055832672715	9.90195414977968e-31	1.23229040270291e-29
AP005230.1|ENSG00000263745|lincRNA	3.66836486413666	4.04468890800086	1.32039917711671e-30	1.63387659199691e-29
AC023794.1|ENSG00000248265|lincRNA	2.20973758388316	7.22695802873513	1.46678482380111e-30	1.80730328360423e-29
AL591468.1|ENSG00000226004|lincRNA	3.29254523281971	3.99341586469536	1.49227455192101e-30	1.8361098058219e-29
AC104564.4|ENSG00000264647|antisense	3.36479858059285	3.92615110855113	1.77200656904524e-30	2.17414459014451e-29
AC007255.1|ENSG00000223813|antisense	2.06133569840729	7.53318994771329	2.34515267752881e-30	2.86121783195275e-29
AC127496.1|ENSG00000261924|antisense	2.12184208039087	4.25076969413432	2.37821897390124e-30	2.89749675825867e-29
AC026355.2|ENSG00000236385|lincRNA	4.18541507992624	4.62567728602918	2.86399768384468e-30	3.46990471473048e-29
AL034550.2|ENSG00000277301|antisense	2.07060849571115	4.86507741143456	3.01620552129208e-30	3.64923113069817e-29
LINC00243|ENSG00000214894|lincRNA	2.15602315874425	6.38269321302618	3.16413041392464e-30	3.8175825895604e-29
AC067930.5|ENSG00000255050|antisense	2.1232602094876	4.21887184268922	4.27832766709138e-30	5.14049342210331e-29
AC096543.2|ENSG00000228734|lincRNA	3.15631944253723	2.88864641353595	6.89113946308848e-30	8.1781749235207e-29
DEPDC1-AS1|ENSG00000234264|antisense	2.85454697549147	3.36323945058803	8.53496565993933e-30	1.00603883842564e-28
AL354919.2|ENSG00000254545|antisense	2.39484528548441	3.86613899886896	9.3350832378907e-30	1.09886182796226e-28
AC016888.1|ENSG00000266036|antisense	2.01071469177994	8.77080964444374	1.8593776620194e-29	2.13951405845328e-28
HOTAIR|ENSG00000228630|antisense	3.00468924126898	9.58820451149212	1.98180610997518e-29	2.27737534355007e-28
FP325330.3|ENSG00000279712|lincRNA	3.60632001922633	4.50488567081882	2.04284469422323e-29	2.34442031596938e-28
AC103702.2|ENSG00000272763|lincRNA	4.5157924575436	5.64619144025703	2.70939802253158e-29	3.10119123657923e-28
LINC01238|ENSG00000237940|lincRNA	3.4330008448355	10.8817554275682	3.26402367152772e-29	3.70675481966314e-28
LINC01152|ENSG00000256124|lincRNA	-2.09286525752242	8.17015000781663	3.44129360995751e-29	3.89789233242452e-28
LINC01532|ENSG00000267014|lincRNA	-2.28280361686102	2.65631398389821	4.37994844049195e-29	4.95463868450448e-28
AC008403.3|ENSG00000269814|lincRNA	2.10658745128822	4.02878218147497	4.78108642103624e-29	5.38553730670552e-28
AC093297.2|ENSG00000272335|lincRNA	2.01550691391134	11.9025379497427	5.97834465531349e-29	6.70175517481599e-28
PHEX-AS1|ENSG00000224204|antisense	-2.40608631675825	2.90979777825074	6.58930526561333e-29	7.36765636318385e-28
AL121829.2|ENSG00000275812|antisense	2.19119385214737	3.7158611716391	7.17840542575855e-29	8.00576266649662e-28
CLRN1-AS1|ENSG00000239265|antisense	2.94861931540618	4.43609653908977	7.18859909685675e-29	8.0068660106987e-28
GATA3-AS1|ENSG00000197308|lincRNA	2.77688149769321	10.0501382725403	1.07517530865946e-28	1.18692259010516e-27
AL121832.1|ENSG00000233017|antisense	2.05480940039815	4.44970090743831	1.10566121904649e-28	1.21903003098674e-27
AC000067.1|ENSG00000225007|lincRNA	2.38001691053889	2.97064902303899	1.12365926514061e-28	1.23730530980483e-27
AC093496.1|ENSG00000255021|lincRNA	-2.51662284442314	3.95219532648553	1.66611452465868e-28	1.82768351198056e-27
AL035420.3|ENSG00000277235|lincRNA	2.10302051824326	3.80253965186046	1.73460936778524e-28	1.90042404160753e-27
MNX1-AS1|ENSG00000243479|lincRNA	3.17713700549898	7.3059868744229	1.79463911236788e-28	1.9612519646342e-27
WASIR2|ENSG00000231439|lincRNA	2.13644516359908	6.73170135476582	1.92766318673044e-28	2.10134612297846e-27
AL512328.1|ENSG00000244137|antisense	2.10764298228933	4.75136554793196	2.13084936509902e-28	2.31125419289231e-27
AC022164.1|ENSG00000260695|lincRNA	2.83706930288741	3.71013577297149	3.34524192841378e-28	3.59262463398413e-27
AL138889.1|ENSG00000233183|lincRNA	2.42434052913835	4.74107079214156	8.80214841798013e-28	9.3037532306208e-27
AC061975.6|ENSG00000266830|lincRNA	4.17835592189764	4.35100874163205	1.0584355812922e-27	1.11065514133424e-26
AL391421.1|ENSG00000204049|antisense	3.24566948522557	9.09112576717591	1.50070746287361e-27	1.56343164305838e-26
AC104407.1|ENSG00000250538|antisense	-3.17978374863699	6.14282724696086	2.9867328197532e-27	3.06748391960249e-26
AL592494.3|ENSG00000272583|lincRNA	2.83841684277634	4.53743657453621	3.23256264926675e-27	3.3043551687393e-26
AL645924.1|ENSG00000248399|sense_intronic	2.37444757333551	4.27434965590683	3.8911483464137e-27	3.95895900180735e-26
AP005131.3|ENSG00000267503|antisense	2.38044266546382	4.85093956559896	4.03040689926922e-27	4.0958539271896e-26
ST8SIA6-AS1|ENSG00000204832|antisense	3.35568149949657	9.46095831101959	4.09701579669603e-27	4.15868616283066e-26
LINC01505|ENSG00000234323|lincRNA	3.09136478482943	4.69973514343016	4.48414229706578e-27	4.53049405832465e-26
AC062028.1|ENSG00000145063|lincRNA	2.91172400818073	6.34744909053996	5.2857078813932e-27	5.32796904521893e-26
AC105398.1|ENSG00000229224|antisense	-2.17856439241714	2.45156101301359	5.56166795710721e-27	5.59964693968468e-26
AC044784.2|ENSG00000234752|lincRNA	4.28160347142431	3.23647335669526	6.41567050070087e-27	6.43713006754289e-26
AC010327.3|ENSG00000267577|antisense	2.54755156977373	3.07736413235725	1.04030582361339e-26	1.0342423268129e-25
AC016705.1|ENSG00000258010|antisense	3.33295593756875	3.7926662209153	1.61366378507406e-26	1.59152622067565e-25
MRPS30-DT|ENSG00000251141|antisense	3.32398874244422	11.5560979183292	1.8009399391198e-26	1.76821405535024e-25
PCAT7|ENSG00000231806|antisense	2.10722677010721	6.50051049095192	2.29625634045474e-26	2.22936762339461e-25
AC092801.1|ENSG00000226876|antisense	3.79719282093428	4.56165033075238	2.77417486888954e-26	2.69036200495765e-25
AL645608.1|ENSG00000223764|lincRNA	2.44780613694008	9.13800642419399	2.98544541105543e-26	2.88880863523595e-25
LINC02081|ENSG00000267123|lincRNA	2.1113552624473	4.07765387371104	3.98049346240462e-26	3.83458611621903e-25
AP000696.1|ENSG00000231324|lincRNA	4.20809041803428	5.48375488738716	3.99235845788275e-26	3.84176175056659e-25
AP003721.1|ENSG00000256196|antisense	2.28016078513942	3.76879414824093	4.26901434218607e-26	4.09891343958903e-25
LINC02195|ENSG00000236481|lincRNA	2.62323407834728	3.69187267372387	5.51402293134526e-26	5.25372239647014e-25
CASC16|ENSG00000249231|lincRNA	4.31618562228564	6.53863750422245	9.69153765400141e-26	9.10439374213372e-25
DSCAM-AS1|ENSG00000235123|antisense	6.00290637429725	10.6473886649416	1.01036662111301e-25	9.48131525033667e-25
AFAP1-AS1|ENSG00000272620|antisense	3.97520713737504	9.3301179062715	1.93285859618363e-25	1.79828202440657e-24
AP000439.2|ENSG00000255774|lincRNA	3.75201137622432	8.98325919816798	2.27067791775916e-25	2.1058237960114e-24
AC092803.1|ENSG00000224535|lincRNA	2.56692902042622	3.8894269439412	3.05963447112626e-25	2.82245601954691e-24
ELFN1-AS1|ENSG00000236081|lincRNA	4.36757335267566	6.43491206102697	3.370642285424e-25	3.10277431120671e-24
AL033519.3|ENSG00000228559|lincRNA	3.27536611880013	4.89752513841099	3.56849637212455e-25	3.27796725882909e-24
AC124067.4|ENSG00000254290|lincRNA	2.3667846150857	7.40679509426317	3.83730761725819e-25	3.49902924135524e-24
Z82186.1|ENSG00000224715|lincRNA	4.11572918123701	4.87226315654108	3.96855928996975e-25	3.61492117941851e-24
AL139351.1|ENSG00000276923|lincRNA	2.82763049663546	3.37857476072404	4.71567193659798e-25	4.27754224989216e-24
LINC01644|ENSG00000218357|lincRNA	3.92810567742998	6.80463065012601	5.73180070325857e-25	5.1884426969455e-24
AC120498.4|ENSG00000260710|lincRNA	2.62435083245865	7.5703597784748	6.4420195501683e-25	5.80716353025016e-24
AC004990.1|ENSG00000232756|antisense	3.52932285010035	4.64770815493515	6.98015600269735e-25	6.27925305764884e-24
AL645608.3|ENSG00000230699|lincRNA	2.4609306253354	5.90018078003944	7.42795706038356e-25	6.67518579217734e-24
BMPR1B-AS1|ENSG00000249599|lincRNA	4.63098397988446	7.06259157847937	7.66512703644279e-25	6.8812115675971e-24
AL353803.5|ENSG00000268615|lincRNA	2.01232102937624	3.69270681939537	8.72141135504983e-25	7.78927693814974e-24
AC083906.3|ENSG00000250643|antisense	2.7199065725822	5.71844363395273	1.14276850837273e-24	1.01334793622165e-23
C10orf91|ENSG00000180066|lincRNA	2.34404611221625	5.13134625684673	1.1927103972906e-24	1.05655679694816e-23
AC097381.3|ENSG00000273267|antisense	2.77546847338382	3.41700010972502	1.23742092927882e-24	1.09393543331265e-23
AL031848.1|ENSG00000231868|antisense	2.26086260621731	5.16607262715681	1.30533800897468e-24	1.15163644422624e-23
AP000864.1|ENSG00000272788|sense_intronic	2.46060943321038	3.32867092429007	1.36601210512838e-24	1.2027266500518e-23
AC135782.1|ENSG00000256982|lincRNA	2.68645505294987	4.46976563669051	1.40612512424238e-24	1.23679296822896e-23
LINC01649|ENSG00000228127|lincRNA	2.80950433840714	3.92730127130601	1.7442800144412e-24	1.5265082339662e-23
AL356310.1|ENSG00000228792|lincRNA	2.55396220660936	2.97721077514586	2.07497802904308e-24	1.81409385674832e-23
LINC01264|ENSG00000229630|lincRNA	2.55822498740841	3.30148021666124	2.240127856623e-24	1.95455087510165e-23
AC022081.1|ENSG00000256513|lincRNA	-3.32623049947152	2.69304043944625	2.3264203676339e-24	2.02577885666139e-23
AC019117.2|ENSG00000236318|lincRNA	4.77410937111867	6.51183930120751	2.784594972133e-24	2.4223191662585e-23
LINC01886|ENSG00000224568|lincRNA	-2.67751493464288	2.54171901309998	3.13308966253792e-24	2.72003462818537e-23
AL136964.1|ENSG00000274718|lincRNA	3.19219655817394	5.23072259806024	3.37513652935223e-24	2.92433393115887e-23
LINC01096|ENSG00000246095|lincRNA	2.62110954052187	4.75306697196285	3.73830917977833e-24	3.22614598758846e-23
LINC01050|ENSG00000271216|lincRNA	2.71150849432489	3.84142278203351	4.31196243431604e-24	3.7064981438849e-23
AL031663.3|ENSG00000277022|lincRNA	2.4117698116641	5.3433989379266	5.17226456396308e-24	4.4328600435384e-23
AC068594.1|ENSG00000263718|lincRNA	2.02867663289901	3.88269136816353	5.84685546143994e-24	4.99624711778644e-23
LINC01213|ENSG00000244541|lincRNA	2.16894553974757	5.13858336785294	6.43216545385514e-24	5.48562816500841e-23
AC099521.1|ENSG00000274698|lincRNA	2.44589336232206	4.08011371026683	6.77035604751785e-24	5.76275217782366e-23
AC061975.1|ENSG00000260777|lincRNA	2.66050449717957	3.61651962278047	7.34500365591196e-24	6.2396666799588e-23
LINC02280|ENSG00000260792|lincRNA	2.12879755116468	4.74799484775925	8.32012197037885e-24	7.03369689215992e-23
AC037198.2|ENSG00000278621|antisense	2.66250606203671	9.44874334933645	9.3592177803975e-24	7.90445004579396e-23
AC108451.2|ENSG00000270919|antisense	2.46115031910472	3.14354396443369	9.39399730762221e-24	7.92612828118386e-23
DNAH17-AS1|ENSG00000267432|processed_transcript	3.09997382862461	4.51105090979623	9.48013975215317e-24	7.99105966123841e-23
LINC02201|ENSG00000251538|lincRNA	2.67644706899352	3.31683756134736	1.51530108443679e-23	1.26139752473834e-22
AC093390.1|ENSG00000232057|antisense	-2.01398916263386	2.78261989433078	1.55252528434916e-23	1.29114889565519e-22
ST6GAL2-IT1|ENSG00000238250|sense_intronic	2.1328171148837	3.15896764923478	2.3223480383175e-23	1.90765869549801e-22
LINC02257|ENSG00000238042|lincRNA	2.12569077389223	4.97913317642701	4.92619426858693e-23	3.98261746676931e-22
AC090796.1|ENSG00000253821|lincRNA	4.53733197601769	3.35458394050756	5.17095662395901e-23	4.17661575411508e-22
AL645608.7|ENSG00000272438|lincRNA	2.47324975602284	4.413041744929	5.38200700787715e-23	4.33500731125216e-22
DSCR8|ENSG00000198054|lincRNA	6.04004107569016	6.08292741869166	6.03703101200274e-23	4.85361670733936e-22
AL449423.1|ENSG00000266446|sense_intronic	2.40493396363669	2.82017397763769	7.07155526845811e-23	5.65399441914679e-22
FNDC1-IT1|ENSG00000235086|sense_intronic	2.42820535483154	3.69026395932866	7.54529207806993e-23	6.02169686120461e-22
Z98257.1|ENSG00000227066|lincRNA	2.71479148564661	5.73211762576028	8.45388354689752e-23	6.72830127854177e-22
AL161646.1|ENSG00000225768|lincRNA	3.40896550591383	6.93070692810505	8.68070745419999e-23	6.90251134772264e-22
LINC02416|ENSG00000257924|lincRNA	2.49996338425112	3.4617869513312	9.93096445345565e-23	7.86073337403191e-22
AC245100.6|ENSG00000238107|lincRNA	2.40085408424263	3.96758986652876	1.19653792078381e-22	9.4281552290746e-22
AL928921.1|ENSG00000235263|lincRNA	-2.14214271680251	2.91039850892354	1.35090748334836e-22	1.06348816268302e-21
LINC02242|ENSG00000249736|lincRNA	-2.28042937273704	2.51980821888416	1.40214664625192e-22	1.10282763795167e-21
AC010336.5|ENSG00000269139|processed_transcript	2.18056652938573	3.44217163674202	1.42120584959643e-22	1.11680846302072e-21
AC007128.1|ENSG00000229970|antisense	2.83367171279383	4.37919578785807	1.55016656387013e-22	1.21485576027984e-21
LINC01612|ENSG00000250266|lincRNA	-2.51461416281309	3.62055216263331	2.54273150662186e-22	1.97316872222155e-21
AC105999.2|ENSG00000253802|lincRNA	7.06078078324004	9.25566288448609	2.68281326890694e-22	2.08001716811243e-21
LINC00578|ENSG00000228221|lincRNA	2.55390062965205	7.62575829887295	3.43340314852201e-22	2.64311274238876e-21
BCAR4|ENSG00000262117|lincRNA	4.87176729106508	5.59058567922179	4.09920434367616e-22	3.13899459380624e-21
AL355312.3|ENSG00000273132|antisense	2.48720135924507	4.11099930312358	4.32223482483242e-22	3.30396491574844e-21
AC010328.1|ENSG00000267943|lincRNA	2.24811673769652	4.46992457820159	4.85927964779699e-22	3.70797137334965e-21
AC022196.1|ENSG00000259390|lincRNA	3.69060405328177	3.96841060054999	5.59176968632813e-22	4.24457281861853e-21
U62317.1|ENSG00000226738|processed_transcript	3.11727576873884	7.99255862859229	6.11639632108676e-22	4.63068160114306e-21
AC093904.4|ENSG00000261104|lincRNA	3.02142993629421	7.24803134384829	6.64985913787593e-22	5.01709667306008e-21
LINC00659|ENSG00000228705|antisense	3.89789878251999	3.82272769622604	8.58264406272228e-22	6.43069945750397e-21
AC092071.1|ENSG00000269353|sense_intronic	4.0439951303238	6.42056052631974	9.98665873294398e-22	7.46339727816836e-21
SSTR5-AS1|ENSG00000261713|processed_transcript	5.50031954651737	5.19281714549825	1.15163149343308e-21	8.56975394471718e-21
AL122019.1|ENSG00000227579|lincRNA	3.81695625267504	4.53497167776952	1.29033679602342e-21	9.56917288031347e-21
AC063962.1|ENSG00000272748|lincRNA	2.63930779020564	2.60125473065084	1.60070830863818e-21	1.18104847980013e-20
AC092325.1|ENSG00000259791|lincRNA	-3.27564360437285	3.21596165868304	1.74866566753576e-21	1.2847671150248e-20
TCL6|ENSG00000187621|processed_transcript	2.92197031094978	5.7591716502912	2.0310713119075e-21	1.48597891861088e-20
AC092484.1|ENSG00000225107|lincRNA	4.13046746306149	4.66670212095141	2.25091928633445e-21	1.6426801066966e-20
SRGAP3-AS2|ENSG00000228723|antisense	4.72904759155933	5.03204265354416	2.25429218914452e-21	1.64376259458241e-20
LINC02224|ENSG00000249203|lincRNA	4.83316396846215	8.8207590058148	2.41284169967033e-21	1.75789865539633e-20
ZNF350-AS1|ENSG00000269235|antisense	2.35323828785125	7.17615212607862	2.48154608092922e-21	1.80493054832803e-20
LINC02263|ENSG00000228358|lincRNA	3.1214945387654	2.57791235361446	2.79355145530901e-21	2.02340583761308e-20
AC093833.1|ENSG00000231054|lincRNA	2.90577929814318	2.57405082509178	4.62983210996652e-21	3.32850491938833e-20
AP002957.1|ENSG00000255345|lincRNA	3.06757694638348	4.07487181779863	5.48365516735301e-21	3.91966444542349e-20
AL158211.4|ENSG00000272516|lincRNA	2.19904682625336	4.42542903930605	7.39305929030196e-21	5.2414199483567e-20
AC019117.1|ENSG00000236039|lincRNA	2.62886150586015	5.36788402251572	8.14206207796976e-21	5.74434695995612e-20
AC093515.1|ENSG00000260289|lincRNA	4.41816070292603	3.75637422881033	1.03248528974619e-20	7.23155357125774e-20
AL034345.2|ENSG00000231150|antisense	2.63839753899527	2.61272131469564	1.14153387930487e-20	7.98247846951213e-20
AL365181.3|ENSG00000272405|antisense	2.22396114847413	9.92937259407279	1.14409405031121e-20	7.99395513546767e-20
AC022784.1|ENSG00000248538|lincRNA	4.27833967103304	7.36829756287172	1.27294288447325e-20	8.84451290098465e-20
AC108451.1|ENSG00000259175|antisense	2.81624498491482	2.90424914740747	1.41822173094156e-20	9.82254047568522e-20
AL023803.3|ENSG00000277581|sense_intronic	2.13459134287658	2.63612588820723	1.7146398506186e-20	1.18284314516505e-19
LINC00052|ENSG00000259527|lincRNA	6.10969657740042	9.19906003180966	1.72647673436896e-20	1.19006506436415e-19
AC020922.4|ENSG00000276831|lincRNA	2.15504982993294	3.30393870996275	1.92572862330976e-20	1.32008773003717e-19
AL356311.1|ENSG00000233823|antisense	2.81030449497847	6.22335552829992	2.04975210150654e-20	1.40289484901694e-19
AC090403.1|ENSG00000264151|lincRNA	-2.42131352982664	2.62590352329218	2.06848499204338e-20	1.41460306177558e-19
AF178030.1|ENSG00000227170|antisense	2.88300329663318	4.90985301394624	2.16697464255158e-20	1.47731288523168e-19
AC108025.2|ENSG00000242540|3prime_overlapping_ncRNA	3.05786098546702	3.95827542120816	2.44005707474764e-20	1.65699113920607e-19
AP003472.1|ENSG00000253824|lincRNA	2.81851617323738	4.00510521206096	2.89252480013239e-20	1.95054831289548e-19
AP000904.1|ENSG00000273415|lincRNA	3.09923783880529	3.71955297259578	3.22101516534976e-20	2.16534860304309e-19
AL390294.1|ENSG00000232638|lincRNA	2.39459153948183	6.21949778915298	3.23397888989077e-20	2.17238473846794e-19
AC120498.10|ENSG00000277010|antisense	2.93793087574165	5.71492075787658	3.72997376425831e-20	2.49209230224908e-19
AL133387.1|ENSG00000225208|lincRNA	3.0045115858867	5.7606593031821	4.64367743179382e-20	3.08361450222706e-19
AC073283.2|ENSG00000226087|lincRNA	2.89239565546062	5.23724742085531	5.2074995075574e-20	3.45274681526233e-19
AC022929.2|ENSG00000274281|lincRNA	3.0651820069713	3.47933242245571	5.23580244521073e-20	3.46886865734106e-19
AC012213.4|ENSG00000271830|lincRNA	4.59396895413399	4.89886990748832	5.69539282249763e-20	3.7618999364394e-19
LINC02532|ENSG00000235142|lincRNA	2.74119110614674	6.3306564461069	5.80959007836984e-20	3.83441760938841e-19
AL121580.1|ENSG00000230345|lincRNA	2.89561923356721	2.77402694985776	6.24536353123708e-20	4.11578919380541e-19
AC122710.3|ENSG00000272071|lincRNA	2.01482264005508	3.18368136234777	7.59279662282826e-20	4.97737285772291e-19
AC114550.1|ENSG00000253130|lincRNA	2.65352882636455	4.06711261690141	7.96164991720826e-20	5.21131622496574e-19
U91319.1|ENSG00000262801|lincRNA	2.49217426351029	4.97296521385025	8.1558909260347e-20	5.33043539936708e-19
AC093520.1|ENSG00000260757|sense_overlapping	2.21515035359678	3.53691842226774	8.37257321621009e-20	5.45974620748213e-19
HAR1B|ENSG00000231133|lincRNA	3.10676539435406	5.80816876712737	8.71903422322866e-20	5.6771615799301e-19
AC026355.1|ENSG00000228561|lincRNA	3.31534715604301	6.3041710380618	8.83196278173003e-20	5.74639074332607e-19
AC010894.3|ENSG00000236449|antisense	3.04170108415294	5.8722827934051	9.35960640535646e-20	6.08059866468976e-19
AC108515.1|ENSG00000253170|lincRNA	5.3498974166384	4.70729343688697	1.03206876783932e-19	6.67010862662273e-19
AL160408.1|ENSG00000228044|lincRNA	3.1521422666332	5.68075854118715	1.11484172944893e-19	7.19970913472621e-19
LINC00844|ENSG00000237949|lincRNA	-2.26340234036202	4.20751798863784	1.17707399306393e-19	7.58471604863932e-19
AC093297.1|ENSG00000248779|lincRNA	5.11689682536269	9.89198044821139	1.19828742690592e-19	7.70998692799896e-19
AC010643.1|ENSG00000268686|antisense	2.08597946865148	7.98550151112293	1.20307238387098e-19	7.73505296917489e-19
AC114803.1|ENSG00000230432|antisense	3.6952140691986	2.72197376697123	1.25934562680236e-19	8.09087711045328e-19
AL353653.1|ENSG00000234693|antisense	2.99989170272544	4.24444823712963	1.27284823156176e-19	8.17159170948764e-19
AC113146.1|ENSG00000259423|lincRNA	2.80464554809099	3.57475975894115	1.30943636067014e-19	8.40028532556749e-19
AL121578.3|ENSG00000259977|lincRNA	3.12246626913285	4.40268363014969	1.36844063983203e-19	8.76588006325394e-19
LINC00898|ENSG00000205634|lincRNA	3.02097857640738	4.72352707376769	1.42102907137098e-19	9.08936168518835e-19
DLX2-AS1|ENSG00000236651|lincRNA	2.99545541911072	3.82508680649087	1.45858221028602e-19	9.31586391136422e-19
AC024132.3|ENSG00000251325|lincRNA	-2.74463168911943	2.69052667326801	1.64729985023263e-19	1.04673932777017e-18
KIF26B-AS1|ENSG00000232192|antisense	3.66721324891551	3.38809916629287	2.35569891517743e-19	1.48817900240584e-18
LINC02130|ENSG00000260009|lincRNA	2.27010161568805	4.54718172656082	2.39711622075536e-19	1.5121474985026e-18
AC020636.1|ENSG00000243273|antisense	2.49953109245996	3.03219325208212	2.60879155781843e-19	1.6421040348381e-18
AC131009.2|ENSG00000256955|lincRNA	2.58199770761872	3.8160367889345	2.79786456992718e-19	1.75984265320293e-18
MNX1-AS2|ENSG00000235029|antisense	2.51416927856152	4.72050075923966	2.99931201044793e-19	1.87840282065418e-18
AC061961.1|ENSG00000235949|antisense	4.65440621206417	6.57255833529556	3.59820922054628e-19	2.24378652398079e-18
LINC00461|ENSG00000245526|lincRNA	3.62182204265512	5.76461785018371	4.87260398501367e-19	3.02115339028039e-18
AP001099.1|ENSG00000265728|lincRNA	2.36401703636921	4.07644407185805	5.31461469719076e-19	3.28118050041607e-18
AP000697.1|ENSG00000224269|antisense	3.00580537165175	2.55955997991749	5.69219237203746e-19	3.50682588132818e-18
AC092920.1|ENSG00000232461|lincRNA	3.14147683049388	4.85514551521343	8.77327839710031e-19	5.37834734153458e-18
C15orf59-AS1|ENSG00000260469|lincRNA	4.12001105386391	4.78064242700584	9.41313735477516e-19	5.75843050978826e-18
AC110285.6|ENSG00000275966|lincRNA	2.04992349192763	3.94616018579455	1.0360479663035e-18	6.31575421084385e-18
LINC01208|ENSG00000223715|lincRNA	3.54878231234815	6.1994539511598	1.18806522407339e-18	7.22220781566346e-18
AC106900.1|ENSG00000224638|lincRNA	2.61506123100689	3.3314421843988	1.27811969422983e-18	7.75880196797299e-18
MYCNOS|ENSG00000233718|antisense	2.30941621502037	4.01229877279587	1.44254370673e-18	8.7264865819501e-18
LINC01727|ENSG00000279082|lincRNA	2.30775392588292	3.1288437709588	1.57170922625418e-18	9.47491237642766e-18
AL035454.1|ENSG00000241054|antisense	2.29766199687186	2.58221038510911	1.59247340142958e-18	9.58680008237782e-18
AC080037.1|ENSG00000263893|lincRNA	3.49869546436238	3.80498738528821	1.62395856613432e-18	9.76958199640557e-18
AC104984.1|ENSG00000264125|antisense	2.89395106979238	3.89266950477449	1.80453863526076e-18	1.08259873021609e-17
AC087878.1|ENSG00000259278|lincRNA	2.1929610766648	3.36251008255861	1.97757895885248e-18	1.18559333997641e-17
ADAMTS19-AS1|ENSG00000249421|antisense	2.55129178929171	4.64570119214633	2.50149305120107e-18	1.49762477993105e-17
LINC01385|ENSG00000251604|lincRNA	4.26425005580312	3.62185910323845	2.53152283749655e-18	1.51456101536331e-17
AC106900.2|ENSG00000270460|lincRNA	3.9220222814571	3.8308029533793	2.59706538830429e-18	1.55163954758647e-17
AC012366.1|ENSG00000278060|antisense	2.84798555372015	2.57192541927852	2.94439337490955e-18	1.75433410742042e-17
AL008638.1|ENSG00000231405|lincRNA	2.58976244822216	2.59481246945893	3.14154296034907e-18	1.86923954938964e-17
AC012213.1|ENSG00000253477|antisense	4.14666505174091	5.24779323230011	3.25020558410393e-18	1.93257268462885e-17
LINC02533|ENSG00000260239|lincRNA	2.2610671417566	3.45065751685491	3.80637225618975e-18	2.25249199024454e-17
SYNPR-AS1|ENSG00000241359|antisense	2.22866406204349	5.30369801697239	4.28019925574498e-18	2.52430192038817e-17
AC093904.2|ENSG00000242136|processed_transcript	2.69933768965228	5.18417919656019	4.32417988737119e-18	2.54851225204892e-17
AL023754.1|ENSG00000224260|lincRNA	3.86682315860697	5.59283567996983	4.37423151744255e-18	2.57452232545553e-17
AC069120.1|ENSG00000253361|lincRNA	2.05727157643882	6.96618193898152	4.77426257049128e-18	2.80238259788824e-17
AC013652.2|ENSG00000259447|lincRNA	3.57952271712225	3.59813601598029	5.29823971546699e-18	3.10157384151059e-17
AC084026.1|ENSG00000253182|lincRNA	3.04124960612984	4.69769154283961	5.37771224479281e-18	3.14386551192558e-17
AC243967.2|ENSG00000268833|antisense	2.04352887132093	3.22007938440531	5.55459968991369e-18	3.2429169599033e-17
AC104435.2|ENSG00000244345|lincRNA	2.3217117965282	3.05092485886456	5.61590870201377e-18	3.27431567016205e-17
LINC02487|ENSG00000203688|lincRNA	3.26194329994346	7.80870904470774	5.76205049733808e-18	3.3572724230639e-17
LINC01665|ENSG00000235343|lincRNA	4.57732092557714	4.58845003286865	6.09236442046076e-18	3.54024569763448e-17
LINC01297|ENSG00000225255|lincRNA	5.35181483584306	4.30705825395187	6.83703455345377e-18	3.96502423869962e-17
LINC02551|ENSG00000254842|lincRNA	2.97882367538913	6.54893570921669	8.78128708690202e-18	5.05214393974607e-17
AL589765.7|ENSG00000269621|antisense	2.32860788592432	3.20864403629783	9.75231628677089e-18	5.59231373623071e-17
GACAT2|ENSG00000265962|antisense	3.56049292052785	5.70899446636945	1.04120844685642e-17	5.96671428142556e-17
AC079160.1|ENSG00000250546|processed_transcript	4.03749669973735	4.70990350988022	1.0748516353479e-17	6.14735987895556e-17
AL355075.4|ENSG00000259001|antisense	5.57539129225138	7.21494453563065	1.1312159312518e-17	6.4612261234139e-17
AP002759.1|ENSG00000255178|lincRNA	2.44500873003401	3.88324026139947	1.20924250632529e-17	6.87979108078726e-17
LINC02461|ENSG00000258331|lincRNA	2.08362599286778	4.09346892898141	1.45096034432829e-17	8.2334664287748e-17
HOXB-AS3|ENSG00000233101|antisense	2.80831205356301	8.32459807061739	1.80484606385831e-17	1.01818131708842e-16
AL589182.1|ENSG00000258314|lincRNA	4.71007779346646	3.93406454748287	2.04230449318023e-17	1.14693394358779e-16
AC133540.1|ENSG00000278716|lincRNA	2.1093062060403	4.37191263635357	2.22061728946522e-17	1.24386025763413e-16
AL450345.1|ENSG00000227455|lincRNA	4.16985487892486	3.89402402809213	2.49885363144415e-17	1.3934312653803e-16
LINC01648|ENSG00000233399|lincRNA	2.42960942676599	2.56416984130102	2.99376099691045e-17	1.65771654437454e-16
RBAKDN|ENSG00000273313|lincRNA	2.87213394026651	3.39739613121196	3.01346579841663e-17	1.66756609290243e-16
AC123023.1|ENSG00000236452|lincRNA	3.86406142068919	5.36209641407491	3.11533743206992e-17	1.72065525851278e-16
FAM83A-AS1|ENSG00000204949|antisense	2.88802510608735	4.95866660086201	3.15707653303438e-17	1.74260207873516e-16
PLAC4|ENSG00000280109|antisense	2.88336579300549	7.65108929655043	3.25816446669148e-17	1.7961199426964e-16
AC113346.1|ENSG00000251144|lincRNA	2.89832796406201	3.6253762421715	3.31239654136074e-17	1.82370490590488e-16
AL160408.3|ENSG00000230628|lincRNA	2.83994010153431	4.71193545230284	3.50713192954084e-17	1.92726093841287e-16
AL365181.2|ENSG00000272068|lincRNA	2.2269882118384	8.77722820975935	3.51660839773497e-17	1.93124851337731e-16
AC013724.1|ENSG00000251459|lincRNA	3.24744342428881	4.62134732275623	3.99857373856445e-17	2.18902410017446e-16
AC139491.2|ENSG00000248596|processed_transcript	2.83249071454797	5.18775627471416	4.55798108196803e-17	2.48744525922459e-16
LINC01833|ENSG00000259439|lincRNA	3.25911551380544	8.05656970627742	4.64413965201156e-17	2.53287591428518e-16
FEZF1-AS1|ENSG00000230316|antisense	3.05186589135752	5.03902694305429	4.98194991265435e-17	2.70862389313626e-16
Z82214.2|ENSG00000236272|antisense	3.68413926441662	4.51920534090557	5.06623418855386e-17	2.74929327549782e-16
AC005150.1|ENSG00000248431|lincRNA	7.16182251104058	8.22236572384764	5.54000401226836e-17	3.0026476574905e-16
UCA1|ENSG00000214049|lincRNA	2.52105219343718	7.79743683105619	6.08414296788223e-17	3.28121262725403e-16
AC007731.1|ENSG00000188280|antisense	2.94010994892364	2.9951204575318	6.98167799961952e-17	3.74898869868458e-16
THSD4-AS1|ENSG00000259964|antisense	2.85215583452209	4.78589722975482	7.35783811289046e-17	3.94610565622898e-16
AC107031.1|ENSG00000271065|antisense	2.34222615079086	3.19646253972472	7.43541185966223e-17	3.98279850783262e-16
AL731684.1|ENSG00000225532|lincRNA	2.09576892171135	2.95076274673136	7.98327116952646e-17	4.26575404813947e-16
AL023693.1|ENSG00000224374|antisense	2.76667938440128	3.93159720114165	8.85727791142653e-17	4.71538926263766e-16
AC011294.1|ENSG00000233539|lincRNA	3.99139598567079	5.06531944250655	1.0343729315686e-16	5.4865915437288e-16
AC007368.1|ENSG00000255595|processed_transcript	-2.04959100781129	2.59987978943707	1.07205985014775e-16	5.66920889752902e-16
AL357093.2|ENSG00000258752|antisense	3.22709251205711	4.69520344650769	1.08475656683262e-16	5.72938516993139e-16
AC005821.1|ENSG00000265702|antisense	2.2462951700507	4.94021869089276	1.09890566488504e-16	5.79356386596057e-16
LINC01293|ENSG00000230836|lincRNA	2.50168436248085	5.1358938550871	1.22137409429573e-16	6.42365976195802e-16
AC103982.1|ENSG00000259676|lincRNA	3.63282693602422	3.55426353147771	1.27439224638227e-16	6.6944070961832e-16
AC026782.2|ENSG00000248870|lincRNA	2.62437737316584	2.44945915014619	1.55508425177215e-16	8.13939705545484e-16
AP003086.2|ENSG00000254420|antisense	2.10947215326395	3.842198016752	1.57789413570277e-16	8.24885882600867e-16
AL359258.1|ENSG00000238122|lincRNA	2.6881163412078	3.05039076664802	1.7101372820913e-16	8.92946231507338e-16
AC120498.1|ENSG00000259910|antisense	3.66448120545295	2.79056694218745	2.10278051461719e-16	1.09141334705578e-15
LINC01883|ENSG00000235009|lincRNA	-2.05226858480152	3.06233763144311	2.22218817827589e-16	1.15064374778702e-15
AL390061.1|ENSG00000238176|lincRNA	4.98165198530249	3.94493762609947	2.43993532768744e-16	1.25980973525046e-15
LINC01555|ENSG00000180869|lincRNA	2.06012464209517	3.16409374496777	2.44393484759603e-16	1.26096021585041e-15
Z82185.1|ENSG00000234979|antisense	4.42657432154215	4.72913812927016	2.4787116870759e-16	1.27814540402331e-15
LINC01811|ENSG00000226320|lincRNA	3.87043622682379	4.02882952837307	2.52775219776605e-16	1.30266092229662e-15
AP006565.1|ENSG00000265737|antisense	2.53243999490936	3.2264859112189	2.62873616734368e-16	1.3530991668475e-15
AC138625.1|ENSG00000259798|antisense	2.02138946260587	2.95587042436918	2.83517455711455e-16	1.45334021640185e-15
AL121790.2|ENSG00000259087|lincRNA	2.10468813556126	5.81535314376807	2.84219458635921e-16	1.45522370257438e-15
LINC01592|ENSG00000253658|lincRNA	2.20775704737021	3.0801926582555	3.04843612108344e-16	1.55898564475631e-15
AC021818.1|ENSG00000259309|lincRNA	2.4786395002359	2.86651646360683	3.35207490192313e-16	1.7102463091982e-15
AL160408.4|ENSG00000241475|lincRNA	2.97574043487462	4.5681454002599	3.83150452335195e-16	1.94345526814219e-15
AC023301.1|ENSG00000265579|sense_intronic	2.0462744377075	5.52265901988989	4.03121641328184e-16	2.04118460879737e-15
LINC01863|ENSG00000253959|lincRNA	2.17487779219057	4.78502232092987	4.74939923796812e-16	2.3964631073715e-15
LHX1-DT|ENSG00000277268|antisense	5.26260501051545	5.08506992174198	4.9466123031753e-16	2.49308113704067e-15
LINC02571|ENSG00000256166|lincRNA	2.09677823235736	4.72294721689175	5.83932196213532e-16	2.92942685978173e-15
PWRN1|ENSG00000259905|lincRNA	-2.17767007454424	2.47010681650025	6.17419418436595e-16	3.08851726335822e-15
LINC01287|ENSG00000234722|lincRNA	3.51064553022294	7.28025472289915	7.15821842464448e-16	3.57048979793477e-15
TDRG1|ENSG00000204091|antisense	2.48830017301089	3.4608839264094	7.99762641524598e-16	3.97096759053794e-15
AC106712.1|ENSG00000241280|lincRNA	3.49806865213279	5.49725768866961	9.17015944794667e-16	4.532455513505e-15
AC020891.2|ENSG00000259306|lincRNA	4.18463973030924	3.12328877149444	9.5028320291953e-16	4.69421554923168e-15
AC120498.3|ENSG00000260403|antisense	3.43455380659544	2.90733346229499	1.01698756409528e-15	5.00949876560864e-15
MAPT-IT1|ENSG00000279685|sense_intronic	2.39502391553056	6.70645983716575	1.39985157995739e-15	6.83734356768633e-15
GACAT3|ENSG00000236289|lincRNA	2.29565754138668	3.95325723675081	1.44930366616259e-15	7.06698015243744e-15
AC079414.1|ENSG00000261540|antisense	4.88881116706568	4.0029982420722	1.49092740860099e-15	7.26180152711087e-15
LINC02254|ENSG00000259664|lincRNA	-2.00372688905592	2.47560643650568	1.60768601428205e-15	7.81736201131335e-15
FRGCA|ENSG00000236663|antisense	2.58023729786794	3.35864642936123	1.64851963503098e-15	8.01143704197456e-15
AC138965.2|ENSG00000250820|sense_overlapping	2.38415981820178	2.54109487774961	1.66868434039086e-15	8.09586451592864e-15
AC130456.2|ENSG00000259925|lincRNA	2.60012466559499	4.71069692466937	1.68708343215239e-15	8.1760104603307e-15
AC110741.1|ENSG00000253593|lincRNA	2.14231613290243	2.53976854480235	1.72692747348097e-15	8.35978970050693e-15
AC090709.1|ENSG00000257191|antisense	2.84661961894246	3.32651529756714	1.78735913575404e-15	8.63311333810352e-15
LINC00518|ENSG00000183674|lincRNA	4.16733522491164	5.58854771542645	1.79441534545069e-15	8.66238573256134e-15
AL133325.3|ENSG00000278041|lincRNA	3.7893976700717	4.89190533581057	2.08825387768058e-15	1.00197024169572e-14
KCNMB2-AS1|ENSG00000237978|antisense	2.92577764486931	6.27289958783915	2.55139890072013e-15	1.21747773106771e-14
LINC02099|ENSG00000253490|lincRNA	2.12329749622788	5.51617560519018	2.8244410928276e-15	1.34334680516716e-14
PINCR|ENSG00000224294|lincRNA	4.90029222688594	4.50285341189968	2.8357620152255e-15	1.34799419510637e-14
LINC01998|ENSG00000243321|lincRNA	2.467312275209	3.26344604345379	2.93322349358263e-15	1.39280082809363e-14
AL357568.1|ENSG00000233693|antisense	2.47094545127322	3.93898671240665	3.22914620974007e-15	1.52914223617468e-14
LINC00524|ENSG00000259023|lincRNA	2.66397535186796	3.22553989961834	3.28029543346122e-15	1.55167427817722e-14
AC104035.1|ENSG00000258551|lincRNA	2.8895346923081	4.99469666114214	3.97624704850933e-15	1.8727327057381e-14
LINC02438|ENSG00000248238|lincRNA	3.62445135400755	3.38100653982323	4.33372728518613e-15	2.03229615384551e-14
LINC02077|ENSG00000244461|lincRNA	6.82612546329438	4.75059637046326	4.63458912133667e-15	2.16987571402086e-14
AL121929.1|ENSG00000226431|sense_intronic	2.78521352032566	2.90291728903042	4.95811448390969e-15	2.31630127606587e-14
LINC01956|ENSG00000258910|lincRNA	3.0977773146779	7.39317027537474	5.44672269082225e-15	2.53510116037789e-14
AC104984.4|ENSG00000266120|antisense	3.81672875211793	4.62638211457345	5.74323722293729e-15	2.66740099318374e-14
AC026462.3|ENSG00000260963|lincRNA	2.84951305443807	3.74971991910389	5.80781799747077e-15	2.69595564354313e-14
HPYR1|ENSG00000253521|lincRNA	2.17497396360295	2.73801228742966	6.19035152795535e-15	2.86893276194372e-14
AL691420.1|ENSG00000228714|antisense	3.66310854466284	3.43758157810931	6.57088771908379e-15	3.03720256473485e-14
AC007128.2|ENSG00000272328|lincRNA	3.87532123187356	3.05730765908143	6.71737370063618e-15	3.10161538332453e-14
AC026336.3|ENSG00000276122|lincRNA	3.71069914661332	3.93295650480223	6.95686829906539e-15	3.21049322724508e-14
AC092979.1|ENSG00000240521|antisense	4.9193326403697	7.83725078584471	9.15829074796e-15	4.19525914778852e-14
LINC01297|ENSG00000274827|lincRNA	3.88171607413381	3.51012493508998	9.85513263120955e-15	4.50972113408164e-14
LINC02433|ENSG00000234111|lincRNA	3.67474790745446	5.77256501917478	1.02157168116007e-14	4.66246172844254e-14
AP005121.1|ENSG00000263618|lincRNA	2.77333136130095	6.83395629825672	1.25688548100361e-14	5.69164331038544e-14
LINC01647|ENSG00000235643|lincRNA	3.23195867605449	2.66957372184323	1.33688472567119e-14	6.04446997329193e-14
AL121956.1|ENSG00000233365|lincRNA	3.92807964412639	3.99337541565993	1.42165339190785e-14	6.39449992564965e-14
AL161431.1|ENSG00000275216|lincRNA	6.5970669630439	7.47075038994881	1.44741777470402e-14	6.50702182023268e-14
UMODL1-AS1|ENSG00000184385|sense_overlapping	2.12718257648109	4.52650885314935	1.50647788903887e-14	6.7655400912489e-14
AL035425.3|ENSG00000261409|sense_overlapping	4.54204470030318	9.33308090054039	1.70472634259511e-14	7.63222565838131e-14
AC009227.1|ENSG00000224675|antisense	3.77053316935698	5.23481817839185	1.86235148378704e-14	8.3207989509314e-14
C8orf49|ENSG00000255394|lincRNA	4.03963763513085	3.25889625682993	1.93014577223608e-14	8.61927005784478e-14
AL162413.1|ENSG00000270372|lincRNA	4.45536386700449	4.3829074598259	1.93258047504535e-14	8.62571449585404e-14
LINC02247|ENSG00000223729|lincRNA	4.38797958560746	4.31641680635301	1.95758446374708e-14	8.7283584060153e-14
LINC02149|ENSG00000248486|lincRNA	5.06978927587952	5.24231568627865	2.03157369032518e-14	9.04434981173939e-14
LINC02417|ENSG00000257048|lincRNA	2.20427701065569	2.77287449984371	2.06686751465603e-14	9.19676752429299e-14
IL21-AS1|ENSG00000227145|antisense	2.07473050010548	3.72627866051231	2.24678863339122e-14	9.96675896066812e-14
MIR4713HG|ENSG00000259240|lincRNA	3.50827421039978	3.45731343148085	2.41703056196455e-14	1.06838154768951e-13
LINC01468|ENSG00000231131|lincRNA	2.93690138144649	5.68592894175211	3.03483856933183e-14	1.33333639972816e-13
LINC00668|ENSG00000265933|lincRNA	4.93704837979997	8.36254988122334	3.14986883886048e-14	1.38038836419382e-13
LINC00613|ENSG00000248330|lincRNA	5.2293726482576	3.42623968714532	3.32854051515275e-14	1.4564876228025e-13
AL132708.1|ENSG00000256357|antisense	2.66674202640371	4.82146059606194	4.3018696287709e-14	1.87016311347716e-13
AC080129.1|ENSG00000229964|lincRNA	3.00224540904652	2.47356636258114	4.46338177524572e-14	1.93650663655175e-13
AL139023.1|ENSG00000257869|lincRNA	4.41861553319654	3.55401640561211	4.50888857482571e-14	1.95527525984092e-13
AC013457.1|ENSG00000259094|antisense	6.445527242841	7.03380707741603	4.81970045698234e-14	2.0869374950368e-13
AC104663.1|ENSG00000251081|lincRNA	4.23548721090934	3.03816294789661	4.8984116896803e-14	2.11996434271288e-13
AC019155.3|ENSG00000224899|lincRNA	3.15614162445772	4.15748469939358	5.30505367931491e-14	2.2857187695077e-13
AC078864.1|ENSG00000257989|lincRNA	2.01261170763509	5.25852092957776	5.5987911660283e-14	2.40869853379229e-13
LINC01022|ENSG00000232715|antisense	2.90108156049798	2.61024219147876	5.91873975466932e-14	2.5400649790759e-13
AC100791.2|ENSG00000262768|antisense	2.49376301626974	3.63884385697203	7.35748626560107e-14	3.1358536513701e-13
LINC01953|ENSG00000236193|lincRNA	4.06533641961313	2.71474062456659	7.49454069493454e-14	3.18957972139117e-13
LINC02015|ENSG00000231574|lincRNA	2.10001991595423	7.30680510101194	7.99623999425929e-14	3.39810902345196e-13
AF127577.3|ENSG00000235277|antisense	3.75740148394285	3.93436330642041	8.25346135696716e-14	3.50570607149694e-13
HOXB-AS4|ENSG00000242207|antisense	2.97094444353573	3.46148274372819	8.84982658493421e-14	3.74803512474891e-13
LINC02577|ENSG00000228742|lincRNA	3.0544015280567	4.2026541928095	9.18836795586613e-14	3.88007829359609e-13
LINC01105|ENSG00000232044|processed_transcript	2.77447692706021	6.47496499703857	1.02649810268706e-13	4.31585645010862e-13
AC126696.3|ENSG00000260498|lincRNA	2.15152078615521	2.5475916275929	1.09051326975832e-13	4.5695447657166e-13
AC124067.3|ENSG00000254111|lincRNA	2.34831970731329	3.09329899613838	1.16044910888212e-13	4.84392840602952e-13
AL449403.2|ENSG00000275465|lincRNA	-2.08622844740813	3.33178981330206	1.20190210348896e-13	5.01215071824089e-13
AC090358.1|ENSG00000265217|lincRNA	3.45629691098535	2.86805429479966	1.24207475179115e-13	5.1697647204934e-13
AC007405.2|ENSG00000235934|antisense	2.8863049177463	2.56904608598761	1.27783767905648e-13	5.31353249049345e-13
LINC02475|ENSG00000251350|lincRNA	3.08555063194581	5.47889476879083	1.3488052741574e-13	5.60595178208087e-13
AC009063.2|ENSG00000260788|antisense	2.34911935926553	3.90888972912083	1.35336860865222e-13	5.62223186564739e-13
AP003721.2|ENSG00000256733|lincRNA	2.04834167547932	2.71704278313744	1.4195589862884e-13	5.88595978156473e-13
AC079598.1|ENSG00000257940|lincRNA	-2.10995343678163	2.37098046733809	1.42490313233557e-13	5.90530364372899e-13
LINC02539|ENSG00000234956|lincRNA	2.2626363633683	2.50036652444	1.43240162335204e-13	5.93355320073306e-13
FAM230C|ENSG00000279516|lincRNA	5.10934937349587	3.73091277146134	1.44383583886379e-13	5.9780713766188e-13
AC073325.1|ENSG00000225537|lincRNA	3.85522238250188	4.71362050379119	1.5818304518785e-13	6.51840033201851e-13
AC096631.1|ENSG00000225172|lincRNA	2.31793765173153	2.50876815225024	1.64796735091549e-13	6.78129989858743e-13
AF274855.1|ENSG00000229967|antisense	5.74924574752056	4.23351231567387	1.67469451174412e-13	6.88802248589223e-13
SIX3-AS1|ENSG00000236502|lincRNA	3.10763065467971	4.33146690330565	1.8290919499972e-13	7.49824263573309e-13
KCNQ5-IT1|ENSG00000233844|sense_intronic	2.66694406918145	2.61287716777403	1.91358777921211e-13	7.83355298417232e-13
FER1L6-AS2|ENSG00000253868|antisense	3.99586803460569	3.40614867914138	2.07620673494202e-13	8.47135196400593e-13
AC012594.1|ENSG00000231898|antisense	3.40818633306272	3.78432617744978	2.25293141415995e-13	9.1580609213913e-13
AC114550.3|ENSG00000253774|lincRNA	2.07136312571233	2.92222319759169	2.55448391297849e-13	1.03403701996277e-12
LINC01234|ENSG00000249550|lincRNA	2.98066900205233	5.05596509462489	3.00510242510155e-13	1.20968931031737e-12
C12orf80|ENSG00000257137|lincRNA	2.01505556539435	2.64535003336024	3.52890204996684e-13	1.40945449644911e-12
LINC00305|ENSG00000179676|lincRNA	5.10700367560629	3.6243957770676	3.94389695622906e-13	1.57303803861699e-12
AL022314.1|ENSG00000231467|antisense	2.28609708028639	2.94132348066458	4.36334177271422e-13	1.73002324889886e-12
C5orf66-AS2|ENSG00000249647|lincRNA	2.48513457088152	2.31477278232171	4.58355404608517e-13	1.80991087820676e-12
AL356234.2|ENSG00000230533|lincRNA	2.59603786529964	4.51856581030602	4.74615409170588e-13	1.87326653556032e-12
LINC02418|ENSG00000214039|lincRNA	3.52522481897004	4.0214234077071	4.83558800443233e-13	1.9068349977587e-12
LINC01087|ENSG00000224559|lincRNA	2.22578691552315	9.98987651510283	5.24351665324715e-13	2.06208640897816e-12
AC078882.1|ENSG00000244125|sense_overlapping	5.14028314043327	3.68755996903689	5.52136297838982e-13	2.16081213279981e-12
AC069061.2|ENSG00000264734|lincRNA	5.54035898301412	4.21870318594807	5.56823768486621e-13	2.17699324137758e-12
LINC01983|ENSG00000223783|lincRNA	2.57273045907138	4.36273336887236	5.69446301374675e-13	2.22334532121108e-12
NDP-AS1|ENSG00000236276|antisense	3.10784341061325	3.18308533781412	5.72600866484934e-13	2.23265573175815e-12
AL117382.1|ENSG00000226812|antisense	2.9329249949137	3.00849414814075	5.87351127967923e-13	2.28914312822265e-12
LINC02154|ENSG00000235385|lincRNA	2.59911788444419	4.54399134707541	6.21276498624951e-13	2.41703231732489e-12
AC036222.1|ENSG00000264451|lincRNA	3.56389110430218	3.05555583132049	6.96877538791831e-13	2.70148739302591e-12
MIR7-3HG|ENSG00000176840|lincRNA	3.78828615391317	4.64992376334021	7.2669253744688e-13	2.8145584965496e-12
LINC00383|ENSG00000237534|lincRNA	4.48905744265944	3.20463962011929	7.64125964576148e-13	2.95690914850886e-12
AC016825.1|ENSG00000232767|antisense	2.41763142452788	4.77829202793294	9.00831245969735e-13	3.47355097902958e-12
AC011824.2|ENSG00000265125|antisense	2.59027264831942	3.30113596909339	9.09553839171842e-13	3.50563085819931e-12
LINC01606|ENSG00000253301|lincRNA	3.9273808974133	5.51626327081537	9.18183443916658e-13	3.53106886765297e-12
AL132801.1|ENSG00000259508|lincRNA	2.55847165913969	2.64722629737412	1.01941417511907e-12	3.90483659593167e-12
LINC01419|ENSG00000253898|lincRNA	6.76726387784893	5.51777066428445	1.06801163505739e-12	4.08559068309773e-12
LINC01351|ENSG00000237457|lincRNA	3.22536225815973	5.15719012518816	1.07889612543184e-12	4.12541423961826e-12
LINC00221|ENSG00000270816|lincRNA	4.41496410964409	5.678317055471	1.11183347207565e-12	4.24949005869334e-12
AC093642.1|ENSG00000226423|lincRNA	2.01129811090611	2.97025403044192	1.23174839989567e-12	4.68721755498358e-12
TPRG1-AS2|ENSG00000230115|antisense	2.02463294919416	3.73612591089382	1.27246605772657e-12	4.83159416681074e-12
AF241725.1|ENSG00000237527|lincRNA	7.50525481295318	5.60027775731722	1.33674944088528e-12	5.05801800185344e-12
AL772337.1|ENSG00000214888|antisense	3.13234249778411	3.01883949789029	1.43705484791255e-12	5.42575526128095e-12
AL445649.1|ENSG00000276740|sense_intronic	2.01616003035605	3.65117845634891	1.52262077368429e-12	5.73140549990466e-12
SCGB1B2P|ENSG00000268751|lincRNA	2.4874117430247	9.86579861616552	1.59115012427837e-12	5.97901292919982e-12
LINC00392|ENSG00000228295|lincRNA	5.9369620377529	4.38319944519713	1.59423170669324e-12	5.98561905599304e-12
LINC01583|ENSG00000259518|lincRNA	2.01251747306186	2.74159011410844	1.66290361174272e-12	6.22711946558327e-12
AC110813.1|ENSG00000249690|antisense	3.01234081886541	3.34144228729344	1.68263106084562e-12	6.29557316055743e-12
LINC02159|ENSG00000253417|lincRNA	2.37813228723737	5.02052099328314	1.6910131961825e-12	6.32149711800238e-12
AC089998.4|ENSG00000258170|lincRNA	3.93083038074103	4.0691479557378	1.83931949591784e-12	6.84063287515576e-12
GTSCR1|ENSG00000263417|lincRNA	2.01026528935701	2.66664028080094	1.87269442696026e-12	6.95583638775719e-12
LINC02197|ENSG00000250387|lincRNA	3.7710506806349	5.08947536567726	1.87866225989557e-12	6.97502475408944e-12
LINC02112|ENSG00000249781|lincRNA	2.10331844443331	2.57674598813826	1.9053178195301e-12	7.07097257341823e-12
LINC01926|ENSG00000267593|lincRNA	2.42752144575533	2.44647063427689	2.39574287909474e-12	8.81580681270945e-12
LINC01879|ENSG00000276397|lincRNA	2.74050845869206	2.78171405900313	2.39810876669404e-12	8.82078146362428e-12
AC011298.1|ENSG00000219159|lincRNA	3.64966733800885	3.35206866106455	2.46328505072987e-12	9.04903575012634e-12
MIR4300HG|ENSG00000245832|lincRNA	2.68727846778093	3.59417717869374	2.50838433776706e-12	9.20305160448572e-12
AC129507.4|ENSG00000262920|antisense	2.46425137384883	5.25462973916823	2.5485462617129e-12	9.34252167325769e-12
AC009686.1|ENSG00000254205|antisense	2.36535089884159	2.71191677295458	2.73949854862797e-12	1.00267887263975e-11
AC068228.1|ENSG00000253258|antisense	2.22005169981593	2.64546044686308	2.79774968492597e-12	1.02344930652528e-11
AC064799.2|ENSG00000260586|sense_intronic	2.11490451366424	4.00591586953058	2.91246818749755e-12	1.06362555680274e-11
AC092598.1|ENSG00000223523|sense_overlapping	3.41718937987864	5.24530050773091	3.21838505973717e-12	1.17043192452565e-11
AC025048.1|ENSG00000267095|lincRNA	2.40367392346396	3.07788105626835	3.25678300196412e-12	1.18291254004534e-11
AC027419.2|ENSG00000253622|sense_intronic	3.4376985616709	3.62585246498205	3.48898127265173e-12	1.26408363560172e-11
AC026310.2|ENSG00000255921|antisense	2.18060366960767	3.16791681420679	3.53092441368808e-12	1.27874735531526e-11
C1orf137|ENSG00000203864|lincRNA	2.27689329396211	2.42798979917565	3.8433020057242e-12	1.38898563139987e-11
LINC00709|ENSG00000230014|lincRNA	7.14086509264103	5.52898313598794	3.93267518584843e-12	1.419516242394e-11
AL031598.1|ENSG00000260532|lincRNA	3.68420437046876	3.2444947445416	4.25502006234142e-12	1.53141992231312e-11
LINC01518|ENSG00000233515|lincRNA	4.27080583264762	3.36861541308683	4.25984105015001e-12	1.53252097995264e-11
AC007991.4|ENSG00000254287|antisense	2.23963785596992	3.15063487218588	4.6185314410255e-12	1.65608429536195e-11
MKRN3-AS1|ENSG00000260978|antisense	2.45116931213187	3.59575472451251	4.86115505729521e-12	1.73806772887016e-11
ELDR|ENSG00000280890|lincRNA	2.85653104520633	3.44256201371892	4.94273129136037e-12	1.76650860737649e-11
AP001136.1|ENSG00000226771|antisense	3.82667040023364	2.69345660285221	5.03353473305048e-12	1.79822253153208e-11
LINC02129|ENSG00000261045|lincRNA	2.9560784808242	2.99100825862519	5.35100564713864e-12	1.90537855605645e-11
VSTM2A-OT1|ENSG00000224223|sense_overlapping	4.47340654696096	6.4122337037832	5.92883787195643e-12	2.10166913806638e-11
AL357033.2|ENSG00000223669|antisense	3.14287601835604	2.75161774540073	5.98638554983727e-12	2.12120439503195e-11
MIR663AHG|ENSG00000227195|processed_transcript	3.38157210869598	3.33652172317901	6.34874637040121e-12	2.24320652624371e-11
AL161646.2|ENSG00000237761|lincRNA	2.84936108492853	2.46273922254805	6.7683677801573e-12	2.3866246988078e-11
AC007639.1|ENSG00000263680|lincRNA	2.20239071370908	3.02711243348919	7.100859642713e-12	2.50082502153686e-11
AC100801.1|ENSG00000253154|lincRNA	2.48831494883013	8.50963583554863	7.35030497369463e-12	2.5834465844917e-11
PEX5L-AS1|ENSG00000243799|antisense	2.51851084625125	2.42132867410625	7.45076299758086e-12	2.6176973875588e-11
AC246793.1|ENSG00000220891|antisense	2.53370661055488	3.40265653329008	8.20309406039237e-12	2.87620778844632e-11
LINC02506|ENSG00000251129|lincRNA	3.9829789680075	5.72367972231096	9.44997250164774e-12	3.29612312717858e-11
AC119150.1|ENSG00000249916|antisense	3.23995922046468	3.3570544767147	9.77337749834616e-12	3.40483023060125e-11
LINC01411|ENSG00000249306|lincRNA	2.2564791660334	7.67996006751811	1.01435463116536e-11	3.5281371197551e-11
AC093292.1|ENSG00000250418|lincRNA	4.38270261433685	5.59755241236877	1.07294069464913e-11	3.7214956550051e-11
AC007731.3|ENSG00000235578|lincRNA	2.35312410820113	2.47270397494089	1.07651595113849e-11	3.7324082339393e-11
AC069228.1|ENSG00000258162|antisense	4.46225337395978	4.86988260604751	1.12809011014714e-11	3.90810667788529e-11
LINC01445|ENSG00000231427|lincRNA	4.57506510369996	3.13554552085179	1.25512996924449e-11	4.32925281620057e-11
AC116049.2|ENSG00000249413|lincRNA	3.23189531095798	3.21636374971106	1.29494973411658e-11	4.45952800359466e-11
LINC02037|ENSG00000238097|lincRNA	2.15768896861252	3.38694755341382	1.37188388164812e-11	4.71700311717668e-11
AC109630.1|ENSG00000259269|lincRNA	3.25401075284776	3.84368355613609	1.42730811649932e-11	4.89789085026728e-11
RMRP|ENSG00000269900|lincRNA	4.98108655591675	5.09401622069496	1.49112122907656e-11	5.11485156614233e-11
AL445647.1|ENSG00000272046|lincRNA	4.04463938755956	3.29408134277966	1.53154403833695e-11	5.24937020862613e-11
AC073342.2|ENSG00000268170|antisense	2.61179935403479	2.81043962579862	1.54777902850162e-11	5.30292625795021e-11
AC004801.5|ENSG00000258203|lincRNA	2.25487131584807	3.81862466318948	1.58520948152392e-11	5.42363123596728e-11
AC024592.2|ENSG00000267709|antisense	2.1098469021776	3.96853360375589	1.6262990805293e-11	5.55662831953041e-11
LINC00992|ENSG00000248663|lincRNA	2.29626537065819	6.77185781678147	1.87309452903676e-11	6.37482367296196e-11
AL157931.1|ENSG00000262198|lincRNA	2.07955337935096	4.66655107057554	1.94228929039483e-11	6.60515032726529e-11
AJ003147.1|ENSG00000262521|lincRNA	2.69734372315459	2.46446720936151	1.95788483546161e-11	6.65558428436128e-11
LINC02163|ENSG00000251026|lincRNA	3.34632791417477	3.57624425234335	1.97466023606497e-11	6.70998804434734e-11
LINC01653|ENSG00000232100|lincRNA	5.48071041390089	4.02732928934557	2.09600926172862e-11	7.10845402252526e-11
AL109954.2|ENSG00000273838|lincRNA	2.74417536007113	3.14747889636476	2.13516522144287e-11	7.23278904257459e-11
AC004704.1|ENSG00000249815|lincRNA	2.81324863708534	2.77205677210338	2.14296086321396e-11	7.25637078594714e-11
TLR8-AS1|ENSG00000233338|antisense	2.27934446377092	3.21908298501479	2.17242328526632e-11	7.35327243522634e-11
AP000844.2|ENSG00000238117|antisense	2.16592729891317	7.85641743984626	2.51265901967419e-11	8.47523102448459e-11
AC011899.1|ENSG00000231980|antisense	2.49572493271581	2.54007369988315	2.52533669502628e-11	8.51469143799753e-11
LINC02335|ENSG00000278630|lincRNA	4.18718853774717	2.90790636728779	2.58890648272782e-11	8.71889178987586e-11
LINC02046|ENSG00000242440|lincRNA	3.24569281682733	2.89936132737109	2.89909874684418e-11	9.73716602270175e-11
AC024132.2|ENSG00000251080|lincRNA	4.24203688111289	3.39317157909022	2.93868391842941e-11	9.86631084771032e-11
AC090502.1|ENSG00000251138|lincRNA	3.29169823118317	3.81310928525514	3.19131241466834e-11	1.06938469550076e-10
AC105383.1|ENSG00000250241|lincRNA	2.92020813700055	4.77257547390309	3.29014221717683e-11	1.10165308495848e-10
AC005863.1|ENSG00000205325|lincRNA	2.88338834241086	5.26663711894621	3.29511867873674e-11	1.10289485903543e-10
LINC01559|ENSG00000180861|lincRNA	2.6631469212495	4.14154330097017	4.31926676370669e-11	1.43081879579149e-10
AC243773.1|ENSG00000276707|antisense	3.26705987056298	2.47041652487998	4.69577761040028e-11	1.55317754497612e-10
LINC00210|ENSG00000231814|lincRNA	4.34721797728724	2.94106690914622	4.75983552299896e-11	1.57257156151037e-10
AC010636.1|ENSG00000268560|lincRNA	2.26629871965793	3.62262878444032	5.02461576089338e-11	1.65439562846372e-10
ATXN8OS|ENSG00000230223|antisense	4.47563099557696	3.54104173983088	5.07279495469684e-11	1.66899558664553e-10
LINC02003|ENSG00000264026|lincRNA	2.80373310745192	2.7104605404663	5.46765608747169e-11	1.79483548320439e-10
NCF4-AS1|ENSG00000183822|antisense	2.26527718146082	3.60338137282219	5.65237139553396e-11	1.85197660149717e-10
AC099520.1|ENSG00000251574|lincRNA	2.45954980560921	3.00300008637466	5.66475983091962e-11	1.85533681359826e-10
AC006262.2|ENSG00000269729|lincRNA	2.02908004440596	3.30871613744116	6.18474580558789e-11	2.02183779642274e-10
AC110015.1|ENSG00000227279|antisense	3.27503530338414	3.02750850895385	6.27033491909225e-11	2.04904746285438e-10
DLX6-AS1|ENSG00000231764|antisense	2.0299238660925	6.01008448053961	6.36933010793511e-11	2.07983493276755e-10
AC006357.1|ENSG00000230033|lincRNA	3.4914173188997	3.77993767409639	6.42662809031871e-11	2.09697065857774e-10
MAPT-AS1|ENSG00000264589|antisense	2.06168694587498	6.85457357378151	6.95201012775119e-11	2.25992287374094e-10
NAALADL2-AS2|ENSG00000226779|antisense	2.22023171439076	3.38467742037924	8.43289920904638e-11	2.71796184585011e-10
AC091179.1|ENSG00000242407|lincRNA	2.44049179882865	2.38260390322301	8.78552533254524e-11	2.82533400620374e-10
LINC01924|ENSG00000267134|lincRNA	3.44317704706869	4.01966532031655	9.63641304551885e-11	3.0966810891381e-10
LINC01574|ENSG00000248859|lincRNA	3.48899226765916	2.97189972178064	9.82712707379208e-11	3.15563596954291e-10
AP000924.1|ENSG00000254416|lincRNA	3.04093609002772	4.12014447582821	1.03457201823176e-10	3.31604347332281e-10
LINC02253|ENSG00000259485|lincRNA	3.71478817483912	4.27723234421009	1.04751287907329e-10	3.3562852799479e-10
LINC01475|ENSG00000257582|lincRNA	3.13554890348534	2.49119360173544	1.09826288520206e-10	3.51381722444507e-10
LINC01633|ENSG00000260976|lincRNA	3.5390801904042	2.79180264496909	1.09829509521395e-10	3.51381722444507e-10
AC107057.1|ENSG00000232835|lincRNA	3.57640224002148	2.68159568851769	1.09989289068969e-10	3.51763538827561e-10
LINC02377|ENSG00000250102|lincRNA	4.67125143264018	3.45791807446638	1.13088222133054e-10	3.61541508392297e-10
LINC01446|ENSG00000205628|lincRNA	3.78987300662295	4.84578361305902	1.14639954216224e-10	3.66098737785219e-10
BARX1-AS1|ENSG00000235601|lincRNA	3.16442634042979	3.01880516223854	1.17139679230599e-10	3.73944245734671e-10
LINC00858|ENSG00000229404|lincRNA	3.25011213831217	4.87540009372804	1.18539394543113e-10	3.7813501764963e-10
AL513304.1|ENSG00000233052|sense_intronic	3.35867581067884	5.17887493727203	1.19900191061871e-10	3.82335689900004e-10
AC096733.1|ENSG00000248335|antisense	2.72117961398556	3.00523804898479	1.20781229961382e-10	3.84862974151671e-10
AL133467.2|ENSG00000258927|lincRNA	3.05932314867679	3.14233653271468	1.21332126179031e-10	3.86476809092417e-10
AC128689.1|ENSG00000240086|processed_transcript	2.3918673072138	5.03338919601475	1.21799134390105e-10	3.87822353608904e-10
AC016717.2|ENSG00000273301|lincRNA	2.17262573801856	6.42632051952823	1.26462590876317e-10	4.01349171117506e-10
AL136987.1|ENSG00000236069|lincRNA	2.20721277179125	4.96814107936716	1.33348281163806e-10	4.22893437055759e-10
LINC01674|ENSG00000228159|lincRNA	2.58537285970172	2.41739016281488	1.36042196719157e-10	4.31279544190942e-10
AC122694.1|ENSG00000250122|lincRNA	2.11713299250534	2.70411966996	1.4241683974356e-10	4.50339545230544e-10
LINC01896|ENSG00000263146|lincRNA	2.9997606083001	2.83397342334712	1.57828904802045e-10	4.97627271791588e-10
LINC02055|ENSG00000254101|lincRNA	2.78685502387606	5.13511524386327	1.62316354303735e-10	5.10665448856489e-10
AC010595.1|ENSG00000250874|lincRNA	3.77318532671504	3.93929772438902	1.63803177711612e-10	5.14970669647024e-10
AC073288.1|ENSG00000239628|lincRNA	3.73725468924391	2.73899413452086	1.64997670540738e-10	5.18351295064602e-10
LINC02074|ENSG00000266357|lincRNA	2.78930940417869	2.47373295443347	1.71393527530843e-10	5.37086561956342e-10
LINC02241|ENSG00000251629|lincRNA	3.76172157111065	3.06221138511253	1.73193855463773e-10	5.42532714684681e-10
AC002383.1|ENSG00000227863|lincRNA	3.32207720709274	4.24145129331449	1.77477318935977e-10	5.5535079044031e-10
AC004158.1|ENSG00000260664|lincRNA	2.44490080082341	2.84772599043266	1.79885480848453e-10	5.62481595219516e-10
AC026785.3|ENSG00000249199|lincRNA	2.98932911005406	2.48688597022174	2.00144816543986e-10	6.23588738938445e-10
AC022535.1|ENSG00000230096|lincRNA	4.59657007136742	3.30814876724448	2.11811205802248e-10	6.58052028312057e-10
DLGAP1-AS3|ENSG00000263724|antisense	2.81582790029009	3.24987038811845	2.1304978042943e-10	6.61663705803502e-10
AL355601.1|ENSG00000234692|lincRNA	2.23308720160409	3.74277436199324	2.26215152232781e-10	7.00300928566892e-10
LINC01992|ENSG00000260019|lincRNA	3.95310498352915	4.7873866070149	2.39225012754529e-10	7.39260527869148e-10
LINC00867|ENSG00000232139|lincRNA	2.23249017473615	4.37614853042219	2.41645186683697e-10	7.464742467903e-10
AC132807.2|ENSG00000274840|lincRNA	3.17407235888434	3.40458134799796	2.44330430056025e-10	7.54233644803889e-10
AC008109.1|ENSG00000266602|lincRNA	3.81852315723619	4.42350233658061	2.4585306439078e-10	7.5866470632685e-10
DSCR4|ENSG00000184029|lincRNA	4.09362841921747	3.02768602343185	2.58174465192127e-10	7.94432144572449e-10
POU6F2-AS2|ENSG00000233854|antisense	3.6924852186743	3.13007666361651	2.6743788703622e-10	8.21773994817405e-10
AL451164.2|ENSG00000236968|lincRNA	2.06209683901233	2.53834054418135	3.06403163449427e-10	9.38521520720621e-10
AL356488.2|ENSG00000270066|lincRNA	2.60795689401989	2.52288325463906	3.20598999459048e-10	9.81312701018387e-10
HUNK-AS1|ENSG00000237138|antisense	2.05177848309336	2.62039376015161	3.21499757878071e-10	9.83377775591188e-10
LINC02484|ENSG00000248685|lincRNA	4.07265640317681	2.81001101197537	3.23228761839084e-10	9.88318804653144e-10
AC015909.4|ENSG00000263176|lincRNA	2.0660741142307	2.50513107397758	3.24232795458145e-10	9.91040438401406e-10
AL589642.1|ENSG00000223440|antisense	3.56670520522496	2.49190066040042	3.44521731227841e-10	1.051208186584e-09
LINC01425|ENSG00000233997|lincRNA	3.74557940023049	2.90029405441628	3.52947759533546e-10	1.07578576040025e-09
C8orf87|ENSG00000279847|lincRNA	3.25647227428238	4.02140568367424	3.84501453545419e-10	1.16827738190416e-09
LINC00261|ENSG00000259974|lincRNA	5.44119753874377	5.51268102275921	4.09386040346182e-10	1.2412858713738e-09
LINC00824|ENSG00000254275|processed_transcript	2.19738439874953	4.06642759741246	4.12427197191556e-10	1.25007114577329e-09
LINC02466|ENSG00000246876|lincRNA	3.40265819384235	2.80923323214105	4.14016755742034e-10	1.25401523614204e-09
AL391361.3|ENSG00000233342|lincRNA	2.81562561483909	2.50108517385762	4.25003942455899e-10	1.28505710650812e-09
AC115622.1|ENSG00000251488|lincRNA	3.7024212738736	2.76873733435357	4.32253333096568e-10	1.30561518909967e-09
AL022724.1|ENSG00000234427|lincRNA	2.16109299749731	2.96625535937051	4.74318584384016e-10	1.42820954155644e-09
FOXCUT|ENSG00000280916|lincRNA	2.62688365430212	6.25910293216934	4.86794879102711e-10	1.46273874035043e-09
AL031658.2|ENSG00000278012|sense_intronic	3.04775266903151	2.7026407905646	4.94698360899443e-10	1.48546118103702e-09
AL359313.1|ENSG00000236366|lincRNA	2.73292792354776	3.89126077439732	5.03694074671365e-10	1.51090853640214e-09
LINC01906|ENSG00000265786|lincRNA	2.375140409309	3.36414839448704	6.45692072999998e-10	1.91898713461803e-09
MIR548XHG|ENSG00000224141|lincRNA	4.39400704423898	4.26427772087178	6.58292942274e-10	1.95443355114045e-09
FP236383.1|ENSG00000280441|lincRNA	2.76844811197891	2.9974280646463	6.59751018444559e-10	1.95742636747927e-09
AC018558.2|ENSG00000261350|lincRNA	3.49286782451676	2.51586123228419	7.25920046334239e-10	2.14788383777603e-09
LINC01470|ENSG00000249484|lincRNA	2.31762888623936	2.86330732101251	7.63301137840936e-10	2.25465419289586e-09
AF279873.3|ENSG00000253642|lincRNA	3.88177905149656	3.66088802082706	8.54995880336546e-10	2.51780946616372e-09
LINC02380|ENSG00000248505|lincRNA	2.6312476353299	2.46296019099278	9.76920189216057e-10	2.85944188550102e-09
AC125603.1|ENSG00000257654|lincRNA	2.30315098237482	4.13696248941897	9.80776637135122e-10	2.86878815280377e-09
AC128707.1|ENSG00000258084|lincRNA	4.20390079696799	3.26152917186789	1.0231395383466e-09	2.98667477989165e-09
AC006262.3|ENSG00000269745|antisense	3.18592738688658	2.56349755653252	1.039002194027e-09	3.03094570283061e-09
AC022639.1|ENSG00000253554|antisense	3.03318092706336	2.65008200153969	1.06593173585313e-09	3.10325976244525e-09
AC111149.2|ENSG00000253339|lincRNA	4.83242343521217	4.99141076701614	1.43295924770873e-09	4.13032223188146e-09
AP000439.4|ENSG00000261347|lincRNA	2.236158429463	3.14148654714895	1.50369248524184e-09	4.32417220797315e-09
AC090627.1|ENSG00000235300|antisense	2.04567241090162	3.36476483253881	1.63479450209542e-09	4.6826069719223e-09
BICRA-AS1|ENSG00000269806|antisense	2.00245344866072	2.81652362101908	1.65654630984722e-09	4.74178886125732e-09
AC012354.1|ENSG00000225156|lincRNA	2.21951368354674	3.3420390688106	1.70467009956639e-09	4.87472886131755e-09
AC084816.1|ENSG00000256995|lincRNA	2.3357310703573	3.60461547267391	1.75182259290773e-09	5.00134714004081e-09
AC138761.4|ENSG00000264956|lincRNA	2.90765129567218	2.74352793096812	1.77307642746032e-09	5.06036477771566e-09
AC106875.1|ENSG00000228496|sense_intronic	3.33183139181275	3.37063957821039	1.82021008297029e-09	5.18637651875485e-09
LINC00564|ENSG00000260094|lincRNA	4.74092468646307	3.45670580401656	1.90025158895604e-09	5.40382104358567e-09
ADARB2-AS1|ENSG00000205696|antisense	3.91881704454308	5.49709985081792	2.06436117326183e-09	5.85328482601194e-09
AC107023.1|ENSG00000258167|antisense	3.20427449469511	2.64825053665788	2.34551998387124e-09	6.62242075290357e-09
AC091043.1|ENSG00000263588|lincRNA	2.81867372241504	2.46687280900889	2.41027466110114e-09	6.80083661268856e-09
LINC02109|ENSG00000259786|lincRNA	3.09329909396617	3.25347694419487	2.81598428902816e-09	7.87407500168948e-09
AC024230.1|ENSG00000248515|lincRNA	2.25342058516781	3.94255648233377	2.87274026951618e-09	8.02503776638448e-09
AC068643.1|ENSG00000257703|lincRNA	3.18057855878116	2.66972426266483	3.37738078587159e-09	9.37454864591479e-09
AC104793.1|ENSG00000249568|antisense	6.35053972097936	6.24962953728173	3.68438056295926e-09	1.01812028326501e-08
AC068580.2|ENSG00000230834|lincRNA	2.23614608435789	3.56004887576831	3.86576028437436e-09	1.06654769152466e-08
AC087241.1|ENSG00000250166|lincRNA	2.71764975135403	3.44053114372673	4.05517822036085e-09	1.1173897795033e-08
LINC00113|ENSG00000225298|lincRNA	2.2532436594471	3.10850460574122	4.16164888807812e-09	1.14527629476088e-08
AC008060.1|ENSG00000218672|lincRNA	2.86214556320304	2.68786743541453	4.48907902932584e-09	1.23187692353645e-08
AC023481.1|ENSG00000231401|lincRNA	2.32583253880655	2.7697829753543	4.51184714675751e-09	1.23773441594587e-08
AL513123.1|ENSG00000236347|lincRNA	2.99817213212302	2.90078523894952	4.75449352391745e-09	1.30183629727913e-08
AC109588.1|ENSG00000250038|lincRNA	3.38376084195545	2.56550479215526	4.82675403383900e-09	1.31991075349768e-08
LINC00351|ENSG00000226317|lincRNA	3.16865957229035	2.42568576482785	5.05952123335749e-09	1.37927844590965e-08
FP325335.1|ENSG00000243902|sense_overlapping	2.02047091244278	2.71507395067102	5.54713005646998e-09	1.50701075456691e-08
AC008060.4|ENSG00000260426|sense_overlapping	2.97058886662235	2.78638465714755	5.73354774766835e-09	1.55571216022979e-08
AC091170.1|ENSG00000264464|lincRNA	2.69362834276083	2.51293376293012	6.13379754250216e-09	1.65862309052615e-08
AP001783.1|ENSG00000254607|antisense	2.23254671833703	5.17208118782183	6.25195983297916e-09	1.68899995612067e-08
AC087258.1|ENSG00000256321|lincRNA	2.80864231466087	3.05678600005958	6.29118539347871e-09	1.698541953379e-08
AC106785.2|ENSG00000260611|lincRNA	3.01498825865799	2.460401274267	6.51345489826042e-09	1.75582721289022e-08
LINC02378|ENSG00000256994|lincRNA	3.62301815175322	3.07345402024613	6.60017279607427e-09	1.77700102609254e-08
AL133467.4|ENSG00000270038|lincRNA	2.81022786905883	2.84356992123211	6.86643660630108e-09	1.84469215683178e-08
LINC00200|ENSG00000229205|lincRNA	3.39772363513777	3.860132539408	7.18401142781902e-09	1.92584639169792e-08
CASC20|ENSG00000229876|lincRNA	2.39835590725611	2.79554447598816	7.43613675728166e-09	1.98804858566966e-08
AC093627.1|ENSG00000232325|lincRNA	2.51549982416892	3.79206942417461	7.43661351623069e-09	1.98804858566966e-08
AC209154.2|ENSG00000276399|lincRNA	3.47288837053325	2.72886096303522	8.39103375476172e-09	2.23769474655647e-08
NOVA1-AS1|ENSG00000257842|antisense	2.73696569264094	4.09170008855072	9.07898356129127e-09	2.4100725663617e-08
AC005993.1|ENSG00000266869|lincRNA	3.32416960989805	3.08127707980701	9.28798739125816e-09	2.46329885111447e-08
LINC02181|ENSG00000232190|lincRNA	2.1138024638782	3.08054351668656	9.75794599925467e-09	2.58399915517554e-08
AC000061.1|ENSG00000083622|antisense	3.50183419423237	2.75291232037625	1.00037034231899e-08	2.64505216043554e-08
AC243829.2|ENSG00000276241|antisense	2.15696569275869	2.87901727720478	1.00863762240339e-08	2.6661010869909e-08
LINC01014|ENSG00000223941|sense_intronic	3.15597299983726	2.95218426047835	1.02121710965135e-08	2.69832908579136e-08
PEX5L-AS2|ENSG00000244302|antisense	2.69263435827854	2.41597607292917	1.16269296262497e-08	3.05014055545073e-08
LINC02437|ENSG00000248517|lincRNA	2.34949427912253	4.45411553304127	1.18002220644593e-08	3.0941764948902e-08
AC018865.1|ENSG00000224087|antisense	2.42575149044608	3.54689856894733	1.19459042092544e-08	3.13004279265976e-08
AL121904.1|ENSG00000238129|lincRNA	3.26204220029221	2.54623579483456	1.25819807832014e-08	3.28951952298071e-08
SHANK2-AS3|ENSG00000171671|antisense	2.17239086389699	3.21306880205969	1.31246024528266e-08	3.42444261359144e-08
AJ239322.1|ENSG00000235615|lincRNA	2.82032343190867	2.55768116713528	1.32601602846589e-08	3.45873135235258e-08
AC099552.1|ENSG00000217825|lincRNA	3.41670858191468	3.81419321704195	1.32639703315878e-08	3.45873135235258e-08
TMEM132D-AS1|ENSG00000249196|antisense	3.46730980868658	2.673854948727	1.34458599919864e-08	3.50511046060203e-08
LINC01179|ENSG00000249500|lincRNA	2.27739212397223	2.4399142207651	1.66467803060741e-08	4.30598697242161e-08
LINC01716|ENSG00000225657|lincRNA	3.99217857791811	3.66725423787955	1.76111949051952e-08	4.54868718765715e-08
AL445223.1|ENSG00000269189|sense_intronic	2.0723066059355	3.13967443242911	1.83913971923347e-08	4.74315932926534e-08
BANCR|ENSG00000278910|lincRNA	2.17625158909767	4.77946704127993	1.88903726168821e-08	4.86607495985363e-08
AC022031.2|ENSG00000267284|lincRNA	2.82935652082	3.3367230696993	2.14680621879356e-08	5.50724485322477e-08
LINC01501|ENSG00000229613|lincRNA	2.14785239722438	2.69391162484354	2.1585345762692e-08	5.5356993746951e-08
AC092720.2|ENSG00000269935|antisense	2.70932526584062	2.42542169810463	2.26909275748415e-08	5.80383354817836e-08
LINC02523|ENSG00000224506|lincRNA	2.48065352056965	2.98079451775244	2.39146796684623e-08	6.10248748712096e-08
LINC00355|ENSG00000227674|lincRNA	3.2355357707087	4.33179697027475	2.5259886132808e-08	6.42126678753059e-08
AC087379.1|ENSG00000254645|lincRNA	2.54397410369051	2.66082874754538	2.58880152045023e-08	6.5694236949815e-08
LINC01959|ENSG00000251045|lincRNA	2.13135413905134	2.62760057053847	2.93177107232453e-08	7.39659992985822e-08
AC022075.3|ENSG00000256288|lincRNA	2.89948799781719	3.33071169538627	2.93320872277658e-08	7.39808137994591e-08
AC078905.1|ENSG00000259761|lincRNA	3.72301099567345	3.11298339843751	2.94819878866775e-08	7.43373369931037e-08
AP003900.1|ENSG00000277693|lincRNA	3.30939821838846	3.22274040080883	3.01429163334521e-08	7.59818108330049e-08
AL713965.1|ENSG00000227687|antisense	2.96100384835443	2.44493848597334	3.1591673317297e-08	7.94955065626747e-08
OPCML-IT1|ENSG00000254896|sense_intronic	3.70346229603296	2.71734046953761	3.47595901381375e-08	8.72147893313118e-08
LINC02118|ENSG00000248789|lincRNA	3.95201634434335	2.90313224060041	3.52823697322746e-08	8.8424469692036e-08
LINC01639|ENSG00000236117|lincRNA	3.83389654295619	5.86186746553559	3.5955149193383e-08	9.00327699577545e-08
CASC9|ENSG00000249395|lincRNA	2.8520661441159	5.62777921371086	3.66246458804877e-08	9.16300818275417e-08
LINC01608|ENSG00000253877|lincRNA	3.9599864775164	3.54858201105327	3.82697918839574e-08	9.55536508606618e-08
LINC01490|ENSG00000257741|lincRNA	3.61310853888944	3.05148956355489	3.87190886685928e-08	9.66200092736916e-08
LINC02404|ENSG00000257893|lincRNA	2.56832686234229	2.41811556989585	3.91514458306032e-08	9.76149118029285e-08
AC010857.1|ENSG00000272479|lincRNA	2.08613455588284	2.942027369131	4.09879277073642e-08	1.02018307046169e-07
LINC00488|ENSG00000214381|lincRNA	2.5941084692535	2.51051061268799	4.53487131159736e-08	1.12582321745392e-07
AC068643.2|ENSG00000257860|lincRNA	3.38976780913134	2.64954987526952	4.54291791920729e-08	1.12749908642466e-07
LINC02167|ENSG00000261122|lincRNA	4.33022565217434	4.84306375892852	5.16018207704011e-08	1.27270836087814e-07
MAST4-IT1|ENSG00000249057|sense_intronic	2.28746931689623	2.36396318124466	5.96724971181148e-08	1.46594479647128e-07
AC023824.1|ENSG00000260073|lincRNA	3.55287061684014	2.88746749784585	6.42540595882336e-08	1.57405256085059e-07
LINC01925|ENSG00000264265|lincRNA	2.96930252851488	2.58337539461174	7.18070147275083e-08	1.75069848967095e-07
AC092916.1|ENSG00000239311|lincRNA	3.98792048568431	4.01970359231131	7.37184131652064e-08	1.79478442799925e-07
AC087379.2|ENSG00000254695|lincRNA	2.85227498548054	4.2386520607622	7.48258473651641e-08	1.8197093828056e-07
LINC02152|ENSG00000261319|lincRNA	2.18313593004471	2.56166902623713	7.80850313332139e-08	1.89579036440867e-07
LINC01441|ENSG00000224008|lincRNA	3.41347271476128	2.82911067631241	8.28487990073353e-08	2.00864465597773e-07
AC010511.1|ENSG00000267509|lincRNA	2.8042160837223	2.42644327886962	8.66177439613498e-08	2.09651573377791e-07
AC004593.1|ENSG00000235669|antisense	2.22507204924636	2.58310363942291	9.59692964969901e-08	2.31128712687519e-07
AC106895.2|ENSG00000251216|lincRNA	3.2664224377807	2.72788648627571	1.20922014606315e-07	2.88666466811289e-07
AC073174.1|ENSG00000227121|lincRNA	3.25477858097484	2.85966365189371	1.21853278305215e-07	2.90730024129748e-07
AC016868.1|ENSG00000253396|lincRNA	2.01786551297383	2.72827067521096	1.22356019315681e-07	2.91849468611766e-07
AL512380.1|ENSG00000231754|lincRNA	2.30198698897206	3.5775304972078	1.22494626465557e-07	2.92099987835494e-07
AC144833.1|ENSG00000261426|sense_intronic	2.28411917417032	2.67640836823899	1.27309843927623e-07	3.03166803264821e-07
AL136537.2|ENSG00000261761|processed_transcript	3.70222416820542	3.89658332863349	1.29994114337767e-07	3.09220344715404e-07
LINC02122|ENSG00000248474|lincRNA	2.48098684507149	2.44966709219041	1.34533938394857e-07	3.19582394892644e-07
AL354754.1|ENSG00000231901|lincRNA	2.14182066848587	3.79811423817324	1.39217552600678e-07	3.3007726630507e-07
AL139002.1|ENSG00000233379|lincRNA	3.10522506343008	2.81665842699108	1.64003831974674e-07	3.86317176915161e-07
AC131532.1|ENSG00000258815|lincRNA	3.01189686914334	4.20005439868966	1.78200472920586e-07	4.18737415974116e-07
LINC02492|ENSG00000250590|lincRNA	2.07237083019214	3.72138261424761	1.82281775839163e-07	4.27980882057997e-07
AP002439.1|ENSG00000267393|antisense	2.21103342984788	2.71534948076914	1.83124144226289e-07	4.29726714492712e-07
LINC01980|ENSG00000225548|lincRNA	3.37733322004733	4.98796626218235	1.86958115121938e-07	4.37778908060764e-07
LINC02570|ENSG00000237923|lincRNA	2.46257403924882	3.51316580259729	1.91548164336029e-07	4.48285574807403e-07
LSAMP-AS1|ENSG00000240922|antisense	2.57666938920579	2.81374038570224	2.01555862674079e-07	4.70385589453428e-07
AL354984.2|ENSG00000225708|lincRNA	2.41993901120469	5.41528712183022	2.02414574090441e-07	4.72192110488804e-07
AL157778.1|ENSG00000281566|lincRNA	2.79673470388755	3.76825061625127	2.06989804767621e-07	4.82218615874006e-07
FAM155A-IT1|ENSG00000227248|sense_intronic	2.08358751625535	2.2846073450805	2.22891863895604e-07	5.17601794988751e-07
CACNA2D3-AS1|ENSG00000243715|antisense	2.23637339990726	2.45819210918756	2.51096114404065e-07	5.81700425885741e-07
AP005062.1|ENSG00000264475|antisense	3.27966828994828	2.58447843072374	2.71002222727413e-07	6.2631464811524e-07
AC079466.1|ENSG00000266976|lincRNA	2.17825327902212	2.52615008455981	2.87466531529242e-07	6.63132155336218e-07
MYT1L-AS1|ENSG00000225619|antisense	3.073776338128	2.38435160867506	2.92344777725306e-07	6.74206580443382e-07
AC115837.2|ENSG00000254080|antisense	2.45036522170747	6.47762543218125	3.61360650585515e-07	8.25059396179369e-07
AC023158.1|ENSG00000259937|sense_intronic	2.50177049201858	2.60941132230925	3.74793205557352e-07	8.55055361957358e-07
LINC01194|ENSG00000248131|lincRNA	3.5582051056674	3.91628805699903	3.8618339291726e-07	8.80579117952095e-07
AC112495.1|ENSG00000223742|lincRNA	3.22634351090468	2.7051949784008	4.50608931721639e-07	1.02105941574539e-06
AC128685.1|ENSG00000241168|lincRNA	2.48602736826126	2.504923808912	5.07641230063925e-07	1.14730347111616e-06
G2E3-AS1|ENSG00000257636|antisense	2.58775873671382	3.07343994506948	5.24370881161747e-07	1.18388328451234e-06
AC025575.2|ENSG00000258053|lincRNA	2.74375934358331	3.97016096293769	5.2507658618195e-07	1.18516897332558e-06
LINC02287|ENSG00000258499|lincRNA	2.09216819598018	2.86910860891845	5.43707018271512e-07	1.22531278547769e-06
HOTTIP|ENSG00000243766|antisense	2.01656868218313	3.2935246841979	6.01823673063245e-07	1.34999075089664e-06
LINC00707|ENSG00000238266|lincRNA	2.09983747240872	7.54759310086494	6.45427111069494e-07	1.43963344594706e-06
TMEM108-AS1|ENSG00000251011|antisense	2.14024018097894	2.50017185336887	6.94097875469743e-07	1.54344514793233e-06
LINC02293|ENSG00000257185|lincRNA	2.53668055104878	2.95893230809011	7.82338370998163e-07	1.73390101638548e-06
AC006206.2|ENSG00000256417|lincRNA	2.23703554671475	5.75320598747983	8.92536618613735e-07	1.96511669079243e-06
LINC02141|ENSG00000261807|lincRNA	2.55298624246294	2.75831508852059	9.05915292633256e-07	1.9940680998524e-06
KCNIP4-IT1|ENSG00000280650|lincRNA	2.77451869373678	2.61827910879326	1.13785887618186e-06	2.48262712914623e-06
AC079062.1|ENSG00000263711|processed_transcript	2.30999018463114	5.12851586655932	1.32891930493119e-06	2.87783645347185e-06
LINC00404|ENSG00000229520|lincRNA	2.99366989810463	2.93127916259875	1.37347002231621e-06	2.96987713749161e-06
AL050403.1|ENSG00000232900|lincRNA	2.83042493500388	2.71746497891107	1.38865245863897e-06	2.99972379878331e-06
AC100768.2|ENSG00000255193|lincRNA	2.22917320259128	2.40188831386342	1.40997304366377e-06	3.04351253271244e-06
LINC00393|ENSG00000224853|lincRNA	2.77691501311501	5.31919267258334	1.43036060809731e-06	3.08522363745065e-06
AL078612.2|ENSG00000255375|lincRNA	2.63873329661378	2.83993287554586	1.43193602901761e-06	3.08785610223703e-06
LINC02267|ENSG00000248510|lincRNA	2.22397850560856	2.54629582428455	1.43980315292884e-06	3.10405145658685e-06
LINC01866|ENSG00000237670|lincRNA	2.48782570287899	2.54579572554373	1.51145115455652e-06	3.25126448899287e-06
SOX1-OT|ENSG00000224243|lincRNA	3.14119229984044	3.55145040433722	1.60498081137733e-06	3.44563871623183e-06
AC022098.2|ENSG00000267670|antisense	2.04925947744889	3.64809209001234	1.60652496370532e-06	3.4481028026826e-06
AP001803.2|ENSG00000255433|lincRNA	2.25764863100973	2.62760580493521	1.6910785558693e-06	3.62332324076529e-06
AC010789.1|ENSG00000224817|lincRNA	2.71016945169846	3.04279295281759	1.73645067222159e-06	3.7168760821003e-06
AC106771.1|ENSG00000248783|lincRNA	2.97601709694116	2.82605727430462	2.09822126099463e-06	4.45615887436335e-06
AP005057.1|ENSG00000264080|lincRNA	2.22454554852551	2.51680525066774	2.11464978982197e-06	4.48885761875581e-06
AC090809.1|ENSG00000253363|lincRNA	2.89813577231655	2.90652975292344	2.527446337545e-06	5.31068978026665e-06
LINC02050|ENSG00000242781|lincRNA	2.65018364711411	2.83471102765652	2.6372146711089e-06	5.53064860751599e-06
AL157831.2|ENSG00000260205|lincRNA	2.02087694587988	2.49557434298398	2.95326078593873e-06	6.16816700525355e-06
AL513128.1|ENSG00000233451|sense_overlapping	2.05306396999605	2.76092326320686	2.98599505264564e-06	6.23055192203512e-06
AC097625.1|ENSG00000225833|antisense	2.2507145054672	4.29439080828546	3.3990453657642e-06	7.06024251117067e-06
DPP10-AS1|ENSG00000235026|antisense	2.34524737540257	5.16097854229034	3.48604412365291e-06	7.23404051327689e-06
LINC01151|ENSG00000253819|lincRNA	2.4960879195247	3.53552758558602	3.79460771870851e-06	7.83510385593291e-06
AC106799.3|ENSG00000260763|lincRNA	2.09220283328353	2.81939737628738	3.81612021344897e-06	7.87204878747749e-06
SCHLAP1|ENSG00000281131|lincRNA	2.51428352952317	3.05962466479932	5.24709599884699e-06	1.06820706983314e-05
LINC01111|ENSG00000254300|lincRNA	2.93157943579302	2.93306626129725	5.27722856819675e-06	1.07383886116359e-05
SNHG27|ENSG00000251676|lincRNA	2.36356992884985	3.81813407464111	7.64803450679518e-06	1.5311910742143e-05
LINC00491|ENSG00000250682|lincRNA	2.08235113809568	3.43588590041781	7.88930117181375e-06	1.57804163931037e-05
AF130417.1|ENSG00000227330|lincRNA	2.30130846652564	2.50972927177599	1.00999560226482e-05	1.99726113755437e-05
AP000462.2|ENSG00000256315|processed_transcript	2.29538467645352	2.41489103730967	1.03129577651832e-05	2.0370667483953e-05
AL583808.1|ENSG00000225087|lincRNA	2.07111320250758	3.06785245584604	1.12002355538053e-05	2.20481667984956e-05
AC090987.1|ENSG00000253656|lincRNA	2.36158967286457	2.36712808365159	1.2208654034351e-05	2.39411815700674e-05
AC108748.1|ENSG00000241754|lincRNA	2.10620601672496	2.60327875057106	2.31832917125824e-05	4.42164995851248e-05
AC138123.2|ENSG00000257746|lincRNA	2.52270112041605	3.3827928513873	2.35560128855527e-05	4.48781769801628e-05
LINC02233|ENSG00000250488|lincRNA	2.01373288785969	3.86266215525695	2.6715363217748e-05	5.06421757749379e-05
AC025187.1|ENSG00000249994|lincRNA	2.35649015591856	2.76760012753327	2.91312009090649e-05	5.49462959037197e-05
AC007638.1|ENSG00000262079|lincRNA	2.34599461254489	3.0000034766093	3.31619104748046e-05	6.21312641008669e-05
AL590783.1|ENSG00000227466|antisense	2.09198668489257	2.41806379483491	3.55948173320004e-05	6.6431949360882e-05
FP236383.3|ENSG00000281181|lincRNA	2.66181482046554	3.91674870723343	3.75731584013413e-05	6.98693683055297e-05
AC067960.1|ENSG00000234455|lincRNA	2.16106986551709	2.30745975235973	3.82815218983391e-05	7.11231116392058e-05
AC016885.2|ENSG00000254089|lincRNA	2.29396412609705	3.73141405305638	3.8288255179492e-05	7.11231116392058e-05
AL008638.2|ENSG00000236858|lincRNA	2.43282618647553	2.43192116129412	4.32181741616096e-05	7.97021193622731e-05
AC089998.2|ENSG00000257837|lincRNA	2.18335112389406	2.94894026492691	4.44133908703087e-05	8.18022627950065e-05
LINC01193|ENSG00000258710|lincRNA	2.16633107037013	2.72704336893893	5.78989063646823e-05	0.000105368741938571
ADGRD1-AS1|ENSG00000256151|lincRNA	2.0993627992526	3.09361407035205	5.89289414068542e-05	0.000106997048903825
LINC01456|ENSG00000225882|lincRNA	2.09894314383831	4.15629292419212	0.000221241848951897	0.00037692574305377
AC105914.2|ENSG00000250431|antisense	2.10843196225085	6.03022338752335	0.000573303350451261	0.000930267831668629
