# Supplementary material for: Identification of competitive endogenous RNAs network in breast cancer
Source: Cancer Med. 2019 Apr 1;8(5):2392–403. doi: 10.1002/cam4.2099 (PMC6536941; doi:10.1002/cam4.2099)
Supplement: Supplementary file 8 [file CAM4-8-2392-s008.xls]

logFC	logCPM	PValue	FDR
hsa-mir-133a-1	-6.7815395846898	4.7671620650331	0	0
hsa-mir-133a-2	-6.73629909700458	4.57251955281209	0	0
hsa-mir-1-2	-5.97166146607514	5.19535775394569	0	0
hsa-mir-1-1	-5.9574654079465	5.10334794912981	0	0
hsa-mir-486-1	-4.4853883167709	6.63691867419228	6.72516098844137e-291	7.68013384880005e-289
hsa-mir-486-2	-4.48344802743864	6.62762192033602	1.61269539547775e-289	1.53474845136299e-287
hsa-mir-139	-2.92359554556521	6.34243827662566	2.37781511597039e-264	1.93961775888442e-262
hsa-mir-133b	-6.94249257989178	3.43764853601783	1.22778459869638e-206	8.76331257319545e-205
hsa-mir-145	-2.24666733504906	10.8519162708392	5.51400603935401e-204	3.49833049830126e-202
hsa-mir-378a	-2.23179500323793	8.59715756981818	2.38962318355792e-142	1.36447483781157e-140
hsa-mir-451a	-3.18286976792536	8.79916205043112	3.05736249484333e-129	1.58704907686867e-127
hsa-mir-21	2.20897950162182	17.9283413414759	1.52062892870904e-121	7.2356593191072e-120
hsa-mir-96	3.35753046393942	5.37153734441037	2.14448125019909e-106	8.16332529242455e-105
hsa-mir-4732	-3.68592048633728	0.0109906142365364	5.14509747598154e-104	1.83615666174091e-102
hsa-mir-144	-2.79904785027002	6.7593101465218	1.66846788880711e-99	5.60408920299329e-98
hsa-mir-183	2.98141079839472	14.1198777659388	5.14613800274428e-98	1.63246933309277e-96
hsa-mir-141	2.26708447090098	10.903416247621	2.3347648459863e-78	5.53927155666446e-77
hsa-mir-592	4.48419359272466	2.35019807810623	2.42525024372349e-78	5.53927155666446e-77
hsa-mir-429	2.74346689824866	7.00895844278461	7.4562925546251e-76	1.63751655718882e-74
hsa-mir-200a	2.14178931058136	9.91017151036292	1.46941067496088e-67	2.99654819786665e-66
hsa-mir-182	2.39812018085777	15.5717090988992	2.3732966012751e-67	4.67293917009684e-66
hsa-mir-551b	-2.1114727257684	1.37321759565528	1.01034603862089e-62	1.80283621266416e-61
hsa-mir-204	-2.53986290125537	2.62947011216254	6.64368550132793e-60	1.1157483591936e-58
hsa-mir-1258	-2.26544707952791	1.19162116270009	1.01066625884167e-57	1.60302898277387e-56
hsa-mir-210	3.19289371928619	9.38758770820415	4.82786515723004e-51	6.56359763042465e-50
hsa-mir-7705	2.9366583340769	0.756073613025773	2.48088684749567e-47	3.07953563026092e-46
hsa-mir-190b	3.47461352928029	4.48428680258314	2.40352065074627e-45	2.85918810745026e-44
hsa-mir-5683	-2.19220149219364	3.95356854770834	1.82249530637817e-42	1.96348079234327e-41
hsa-mir-196a-1	3.36269952965088	8.59600429535462	2.45916655102669e-41	2.60034092710415e-40
hsa-mir-33b	2.74415464804853	3.12803042514424	6.12689629408976e-41	6.24724604272367e-40
hsa-mir-196a-2	3.22086363225499	8.81189232073227	1.10921749250665e-39	1.11116348810754e-38
hsa-mir-301a	2.09298148889115	4.28788065530146	4.53244568064316e-39	4.46211462697801e-38
hsa-mir-6715a	-2.50639432565755	-0.0529293662384186	3.91419798398125e-38	3.60485007879564e-37
hsa-mir-301b	2.9688996217269	1.12020820923364	7.42741725324273e-38	6.6266488306275e-37
hsa-mir-4724	4.27026929940337	1.22119295350266	4.21973376751321e-36	3.54333526654418e-35
hsa-mir-3677	2.10586273308365	3.6789638313336	9.17609457339961e-34	6.89414473869891e-33
hsa-mir-940	2.08120395559037	2.51337566238724	3.57084418264524e-32	2.48652686376882e-31
hsa-mir-3610	2.32618491477543	0.796785385349503	3.99159502695811e-31	2.65023344231753e-30
hsa-mir-3065	2.29295257664843	5.99606330444002	1.89958556924764e-30	1.21872287644989e-29
hsa-mir-206	-4.16038299886006	5.96179728670977	2.44131507988692e-30	1.5488787895727e-29
hsa-mir-375	2.80191759721649	14.6549276259297	4.48916805809497e-30	2.78621191431764e-29
hsa-mir-760	2.36317572076779	2.0259833290003	2.51789337575134e-29	1.51338643953054e-28
hsa-mir-147b	2.52145591933865	0.815840907135165	5.93703986048725e-29	3.49489666014249e-28
hsa-mir-203a	2.14345231129585	12.7977370932473	1.81390335365698e-27	9.95902706671283e-27
hsa-mir-937	2.51951188769039	2.14127567458035	1.05373306511934e-26	5.6231923381602e-26
hsa-mir-449a	5.64926620539919	3.55501261626201	2.31880147079006e-26	1.20410593454437e-25
hsa-mir-3664	2.58943827565578	0.646317911574797	9.39058921525884e-26	4.70353196659017e-25
hsa-mir-4664	2.79597729835892	0.457827436780232	1.74047214990329e-24	8.49409912474169e-24
hsa-mir-7-3	2.97184136951926	0.72854426037726	3.22256670825986e-24	1.55939456814947e-23
hsa-mir-203b	2.50160808141118	6.00985679066301	3.3633352324032e-24	1.60038701475186e-23
hsa-mir-184	4.28376668987463	6.72210385152678	1.44364726258632e-23	6.70180964989261e-23
hsa-mir-3662	2.83092326167868	0.256930781670648	3.05692466124663e-23	1.4076645012676e-22
hsa-mir-187	3.15173280116442	5.5484514321741	3.71980256781521e-23	1.69920581297799e-22
hsa-mir-4501	3.46798201721228	0.802553204138089	1.06536922053518e-22	4.71570406919062e-22
hsa-mir-767	6.01911022004144	3.45439306366139	2.56819532361736e-21	1.07826436013641e-20
hsa-mir-1269a	6.25884397796385	6.3864873901081	2.60329078545946e-21	1.08502119598347e-20
hsa-mir-105-1	5.90321049959851	3.8837190265238	4.19056320337826e-21	1.73392144139781e-20
hsa-mir-105-2	5.95704769779618	3.89540987148187	4.48835473920733e-20	1.73165578114012e-19
hsa-mir-7156	2.91416845141822	0.902771878185619	1.26466688807975e-19	4.81416528729026e-19
hsa-mir-2114	2.68699809532443	0.768113060515378	3.34567031297767e-19	1.26515082696043e-18
hsa-mir-449c	4.44151077698369	0.553506893742788	1.26533296307794e-18	4.66132336720969e-18
hsa-mir-449b	4.29477880563455	1.34487348602367	2.25368420587865e-18	8.19652026469241e-18
hsa-mir-4680	2.32731934878535	-0.123091378858035	2.56510419195196e-18	9.21178926795327e-18
hsa-mir-3156-1	4.68130309705394	0.833740355865496	1.84302909804913e-17	6.2270391419293e-17
hsa-mir-4446	2.61379293383432	0.149925604237025	3.57120975817596e-17	1.17193147811406e-16
hsa-mir-3156-3	4.33954053658627	0.439051149835422	4.07133186283614e-17	1.31340705857595e-16
hsa-mir-1269b	6.20762698812748	3.52899010644569	1.4794541937613e-16	4.5911323078136e-16
hsa-mir-135b	2.35490066539221	4.48983850808171	1.5999983201725e-15	4.68512328624871e-15
hsa-mir-122	7.46765889449849	3.54083253004633	4.42115637728216e-15	1.28146207686706e-14
hsa-mir-3156-2	4.10318956076545	0.719034863429368	1.8073716221876e-14	5.10895641717385e-14
hsa-mir-4784	2.38415145816907	0.543339027416653	2.95108476339726e-14	8.21985073121871e-14
hsa-mir-4652	3.24621000275748	0.0753634870106094	4.78647102319618e-14	1.32673541468205e-13
hsa-mir-519a-1	3.3675877398875	2.80462166342414	7.77631009937213e-13	2.04620878651682e-12
hsa-mir-1251	3.28734561651653	1.51683212049594	1.60629493969931e-12	4.09461790432278e-12
hsa-mir-522	3.67986907252526	1.11130217332674	2.7697360047725e-12	6.90619763635415e-12
hsa-mir-1224	2.1591791492638	1.16310131483327	1.03161777877356e-11	2.51732372512694e-11
hsa-mir-137	2.54033243923032	0.268890016634705	2.16570953978239e-10	4.68416722430206e-10
hsa-mir-516a-1	2.82818781202228	1.51750258668216	1.4913330449477e-09	3.07419194463949e-09
hsa-mir-516a-2	2.73537187573753	1.42702865717655	2.15603937139525e-09	4.33485380657284e-09
hsa-mir-124-1	2.91064392048761	-0.136796386735659	4.36140607462812e-09	8.61717255575314e-09
hsa-mir-519a-2	2.55035888750804	1.24259075098278	4.70371374906462e-09	9.22962388562165e-09
hsa-mir-3609	2.05663446624242	0.315465920516399	1.25085127322876e-08	2.40483527614014e-08
hsa-mir-124-3	2.64077101031695	-0.141348406837132	1.88022797069923e-07	3.31361163971994e-07
hsa-mir-124-2	2.52703942427633	-0.150509187909545	5.36595212668394e-07	9.25667270192306e-07
