# Supplementary material for: Identification of competitive endogenous RNAs network in breast cancer
Source: Cancer Med. 2019 Apr 1;8(5):2392–403. doi: 10.1002/cam4.2099 (PMC6536941; doi:10.1002/cam4.2099)
Supplement: Supplementary file 9 [file CAM4-8-2392-s009.xls]

## Sheet: Sheet1
Gene
KLHL24
TBK1
KRIT1
CITED2
ZNF207
SH3PXD2A
NR3C1
ELAVL2
PRRG4
TGFBR2
MYO6
ANKRD28
MAML3
ZNF326
GNA13
CHRDL1
PPP2CB
EIF4EBP2
ABHD17C
MAP3K1
PRDM2
ITGB8
RTKN
MBNL1
USP47
DENND5B
NLN
FRS2
PRPF39
BRWD1
TMEM9B
KBTBD6
KLHL40
RALGPS2
EOGT
SERTM1
HECW2
PRLR
UBASH3B
JUN
SEPT8
PELI1
CDH2
CNNM3
KCMF1
THRB
SCD5
ACVR1B
ARHGAP29
SATB1
MITF
TGFBI
H2AFZ
IPO5
AIFM3
WWP1
ZEB1
GLIPR1
ATP2B4
ZCCHC24
FAM122B
ELAVL4
TNPO1
NFX1
PRELID2
REV1
NAA30
SFPQ
LRP6
EZR
SMARCB1
KLF11
BIRC2
PAG1
SESN2
ARF6
MTPN
RPS6KB1
ACTB
EIF5A2
SLC22A6
ALDOA
ADD3
RREB1
MORF4L1
PTPRT
ALDH5A1
CREB5
KIF21A
LRRC8A
ARID1A
KIF13A
AP1S1
ABRACL
SPRY2
ANGPTL2
ZFPM2
TNRC6A
TIAM1
RAB10
SP1
SCRN1
SLC35D1
RNF103
PHLPP1
SYNJ2BP
EPM2A
AP1S2
SERINC5
ZFYVE9
WWC3
FOXO3
ERG
SLC7A1
AKAP12
FLOT1
DDIT3
FSCN1
RMND5A
PAN3
2018-03-06
PER2
KIT
TGFBRAP1
SMAD7
MEST
FBXW7
STAT3
VAMP4
TFDP2
DDAH1
HNRNPF
GLO1
DLC1
FBXO11
MSH2
TMEM170B
GOLM1
CELF1
ZMAT3
NR2F2
PHF13
ARL6IP5
NPTX1
NFIA
FNDC3A
GALNT3
BNIP3
TTN
IRS1
STK17B
GIGYF1
BAP1
RBL1
CBFB
SH3D19
ELOVL6
FGFRL1
HCAR2
ADCY6
G6PD
DPY19L1
OSR1
RAB40B
PPP1R9B
MYRF
HECTD3
COL5A3
MAP1LC3B
CTDSPL
LCORL
GNG5
EPHA2
CTBP1
SLC52A2
CCNE2
ESYT2
MAPK7
CDK2AP1
CCNT2
EVI5
NCOA3
PM20D2
JARID2
MAPRE2
BSCL2
CCDC43
CHORDC1
HOXA10
CSE1L
EDEM1
TMED7
OXR1
BRD3
TKT
TCF12
NRAS
TIRAP
P4HA1
EPHA4
FUNDC2
RORA
DNAJB6
SMAD5
RASSF8
SMAD3
RNF138
BROX
PRICKLE2
CCNG1
IL11
SFRP1
GJA1
FOXC1
KCNJ2
RLF
GPATCH8
SNRK
SH3BGRL
OGT
NFE2L2
MAP3K3
M6PR
PHF14
TBX18
ZNF215
STAT4
PRKAR1A
PTPRD
PCBP1
FAM45A
CCNB1
MFSD6
APPBP2
AGO4
IDH2
CASP2
YAP1
AP1G1
PTP4A2
FGF9
PRKAA2
MOB4
ASH1L
YTHDF3
LCOR
UTRN
AKT3
MBD4
KLRD1
RAB22A
TRAM1
HNRNPDL
TUBB2A
FGF2
MEF2C
FUBP1
KIAA1549
BDNF
MON2
RBM43
PAX3
PPP3R1
EPHA7
SCARB1
KPNA2
USP53
RECK
PGRMC2
SRSF2
NHLRC3
PIP4K2A
MACC1
VAMP2
DR1
PRRC1
ACSL4
CHL1
GOLGA7
MTSS1
ANKFY1
RAB8B
SNX16
EDIL3
TFAP4
RALGDS
POU2AF1
SERPINE1
SEC63
FASLG
CTNNBIP1
NUP50
TSPYL1
FOXN2
KDM5A
BICD2
PDCD6
FOXO1
FMNL2
ADAM17
SNX7
NT5C3A
FOXF2
CEP97
TIMP3
PXN
TESK2
PPP1R15B
MAP2K3
CCDC71L
LRRC59
KDM1A
ZBTB22
APPL1
PARP8
PARD6B
SLMAP
AP1AR
ZFX
KLF5
ZBTB34
SHCBP1
TPRG1L
PRKRA
MED1
ARAP2
TNKS2
ZNF367
G6PC3
DUSP6
ITSN2
SUZ12
IL12A
PPP3CA
TPM3
BCL2
PGD
PDGFD
RARG
YBX1
KIF5C
DENND6A
DYRK2
CPEB3
STAG2
ZEB2
AGO2
PLEKHA8
ZNF800
ITGB1
ARHGAP21
SAMD5
FAM217B
PDCD4
PDPK1
CLINT1
TCEAL7
SEPT7
PROK2
NRBP1
NEDD9
DAP
CCL20
SLC9A1
NTF3
SEC24A
RNF111
CAMSAP2
LRRC57
SRGAP1
SUCO
MATR3
NFIB
ANGPT2
SIN3A
CAB39
GLUL
PANK1
WASF3
TRIB3
MYO5A
SEC23A
UBR3
FAM117B
RCN2
ANKRD13C
BMPR2
DDX55
PHLPP2
ELOVL7
YWHAG
PSD3
KRAS
CBX4
ERMP1
E2F3
HOXC8
SLC1A5
SIRT1
PIK3R1
GYS1
ORC2
HOXB5
PAPD7
PLEKHA1
STC2
CLIC4
BCL7A
ANKRD13A
GRB2
TMTC3
PBRM1
ATXN10
TGFB2
ITPR1
FAM46A
HAS2
SLC39A1
ALK
NUFIP2
TP53INP1
FAM175B
SERINC3
IKZF2
HIPK3
TPPP
NCOA2
TSKU
IVNS1ABP
KCNQ5
NTRK2
CLOCK
CAPRIN1
RASGRP1
NPEPPS
ULBP2
KIF2A
PMAIP1
SASH1
ARHGEF12
CALD1
SPOP
SLC43A1
CYLD
LSM14A
JAZF1
LIMCH1
HNRNPA2B1
SLC25A25
DDC
ZFHX3
ZFP36L2
PLAGL2
HOXA9
PTPN14
UBR7
SGPL1
WEE1
DUSP2
FZD7
JAG1
KLHL23
ABCD1
TPD52L1
GPD1L
MTMR12
CERS2
PRKCE
ANP32B
PTP4A1
SIN3B
PHACTR2
SFT2D3
THBS1
PTGS2
ALPL
ESRRA
IL1B
FARP1
SLC1A1
HSP90B1
PRDM16
CCL1
CCNK
TMTC2
GLCCI1
FLI1
GRIK3
SKP2
PKM
E2F6
FZD6
EIF1AX
MDGA1
SLC39A9
AKAP1
GNPDA2
RUNX2
MDM2
YOD1
GPD2
DUSP8
ELL2
JPH1
ISCU
ARFGAP2
